# Supplementary material for: Predicting domain-domain interactions using a parsimony approach
Source: Genome Biol. 2006 Nov 9;7(11):R104. doi: 10.1186/gb-2006-7-11-r104 (PMC1794579; doi:10.1186/gb-2006-7-11-r104)
Supplement: Additional data file 1 — The 3,000 top scoring domain pairs with a pw-score cutoff of 0.01 (network reliability 50%). [file gb-2006-7-11-r104-S1.xls]

## Sheet: SelPairs001Top3000
Domain A	Domain B	Pfam Code 1	Pfam Code 2	LP-score	pw-score	Gold Std.	Difficult	HC DPEA
LSM	LSM	PF01423	PF01423	1	0	1		yes
Pkinase	Pkinase	PF00069	PF00069	1	0	1
Pkinase	Cyclin_N	PF00069	PF00134	1	0.00049	1		yes
Proteasome	Proteasome	PF00227	PF00227	1	0	1		yes
RRM_1	RRM_1	PF00076	PF00076	1	0	1		yes
zf-C2H2	zf-C2H2	PF00096	PF00096	1	0	1		yes
zf-C3HC4	UQ_con	PF00097	PF00179	1	0.00049	1		yes
IL8	7tm_1	PF00048	PF00001	1	0	0		yes
WD40	Cpn60_TCP1	PF00400	PF00118	1	0.00024	0		yes
RRM_1	LSM	PF00076	PF01423	0.999872	0.00195	0		yes
Chitin_bind_4	Chitin_bind_4	PF00379	PF00379	0.999703	0.00391	0		yes
TNFR_c6	TNF	PF00020	PF00229	0.999591	0.001	1	*
PCI	PCI	PF01399	PF01399	0.999439	0.001	0	*
Ras	Hrf1	PF00071	PF03878	0.999428	0.005	0		yes
HATPase_c	HATPase_c	PF02518	PF02518	0.99847	0.005	1	*
GTP_CDC	GTP_CDC	PF00735	PF00735	0.998278	0.001	0		yes
Pfam-B_1	Nnf1	PB000001	PF03980	0.996593	0.007	0		yes
Prefoldin	KE2	PF02996	PF01920	0.996579	0.01	1		yes
C1-set	C1-set	PF07654	PF07654	0.996082	0.002	1	*
Ferritin	Ferritin	PF00210	PF00210	0.996	0.00391	1		yes
SH3_1	Pfam-B_18104	PF00018	PB018104	0.99486	0.001	0		yes
Adap_comp_sub	Adaptin_N	PF00928	PF01602	0.993693	0.001	1		yes
Globin	Globin	PF00042	PF00042	0.991	0.004	1		yes
BTB	BTB	PF00651	PF00651	0.989826	0.009	1	*
WD40	Nrap	PF00400	PF03813	0.986877	0.009	0		yes
EMP24_GP25L	EMP24_GP25L	PF01105	PF01105	0.986	0.003	1		yes
Pribosyltran	Pribosyltran	PF00156	PF00156	0.984355	0.003	1		yes
Prenyltrans	PPTA	PF00432	PF01239	0.983662	0.002	1		yes
Synaptobrevin	SNARE	PF00957	PF05739	0.981798	0.001	1	*
V-SNARE	SNARE	PF05008	PF05739	0.975734	0.005	1	*
bZIP	bZIP	PF00170	PF00170	0.975588	0.007	1
Clat_adaptor_s	Adaptin_N	PF01217	PF01602	0.97422	0.003	1		yes
Hexapep	Hexapep	PF00132	PF00132	0.973315	0.006	1		yes
Autotransporter	Autotransporter	PF03797	PF03797	0.96999	0	0		yes
CK_II_beta	CK_II_beta	PF01214	PF01214	0.968	0.002	1		yes
MCM	MCM	PF00493	PF00493	0.953409	0	0	*
zf-U1	LSM	PF06220	PF01423	0.948	0.008	0		yes
Ribonuc_red_sm	Ribonuc_red_sm	PF00268	PF00268	0.943683	0.001	1		yes
SNARE	SNARE	PF05739	PF05739	0.942569	0	1	*
CBFD_NFYB_HMF	CBFD_NFYB_HMF	PF00808	PF00808	0.942314	0.004	1		yes
SNARE	Sec1	PF05739	PF00995	0.941422	0.002	1	*
ubiquitin	UBA	PF00240	PF00627	0.94035	0.009	0	*
IF-2B	IF-2B	PF01008	PF01008	0.94	0.006	1		yes
KH_1	KH_1	PF00013	PF00013	0.939728	0.009	1	*
Chorion_3	CBM_14	PF05387	PF01607	0.939	0.005	0		yes
SH3_1	Pfam-B_62907	PF00018	PB062907	0.936357	0.001	0	*
Clat_adaptor_s	Adap_comp_sub	PF01217	PF00928	0.935	0.003	1		yes
Bac_DNA_binding	Bac_DNA_binding	PF00216	PF00216	0.933	0.001	1		yes
Cyclin_N	CKS	PF00134	PF01111	0.932805	0.009	0	*
Y_phosphatase2	Y_phosphatase2	PF03162	PF03162	0.932	0.006	1		yes
K_tetra	K_tetra	PF02214	PF02214	0.920714	0.001	1
dCMP_cyt_deam	dCMP_cyt_deam	PF00383	PF00383	0.91715	0.001	1		yes
WD40	eIF-6	PF00400	PF01912	0.91078	0.01	0		yes
RNase_PH	LSM	PF01138	PF01423	0.910166	0.003	0		yes
MSSP	Homeobox	PF03940	PF00046	0.908887	0.006	0		yes
Pfam-B_19	Peptidase_C1	PB000019	PF00112	0.907697	0	0		yes
ThiF	ThiF	PF00899	PF00899	0.90353	0	1	*
WH2	SH3_1	PF02205	PF00018	0.901347	0.003	0	*
Pfam-B_900	Nup84_Nup100	PB000900	PF04121	0.901272	0	0	*
IF-2B	Hexapep	PF01008	PF00132	0.897881	0.004	0	*
zf-Tim10_DDP	Tim17	PF02953	PF02466	0.897838	0.005	0		yes
TRAPP_Bet3	Sybindin	PF04051	PF04099	0.894	0.003	0		yes
GoLoco	G-alpha	PF02188	PF00503	0.89294	0	1	*	yes
P5CR	P5CR	PF01089	PF01089	0.892	0	0		yes
Pfam-B_92596	Pfam-B_900	PB092596	PB000900	0.891366	0	0	*
ATP_bind_1	ATP_bind_1	PF03029	PF03029	0.891	0.002	0		yes
Tektin	Gamma-BBH	PF03148	PF03322	0.89	0.001	0		yes
Ribosomal_60s	Ribosomal_60s	PF00428	PF00428	0.888425	0.01	0		yes
Zn_clus	SRF-TF	PF00172	PF00319	0.885	0.009	0		yes
Surp	Chitin_bind_4	PF01805	PF00379	0.884	0.005	0		yes
P-II	P-II	PF00543	PF00543	0.882	0.001	1		yes
Ribosomal_S28e	LSM	PF01200	PF01423	0.881	0.004	0		yes
PDGF	PDGF	PF00341	PF00341	0.880958	0	1
PNP_UDP_1	PNP_UDP_1	PF01048	PF01048	0.879	0	1		yes
zf-Tim10_DDP	zf-Tim10_DDP	PF02953	PF02953	0.878	0.004	0		yes
IF-2B	DUF292	PF01008	PF03398	0.877	0.001	0		yes
Rho_GDI	Ras	PF02115	PF00071	0.871	0.002	1		yes
Tektin	Homeobox	PF03148	PF00046	0.870959	0.005	0
Dynein_light	CH	PF01221	PF00307	0.869	0.005	0		yes
NAP	Histone	PF00956	PF00125	0.869	0.01	0		yes
La	Chitin_bind_4	PF05383	PF00379	0.867	0.005	0		yes
SUI1	Proteasome	PF01253	PF00227	0.867	0.005	0		yes
Filament	Filament	PF00038	PF00038	0.866207	0.001	1	*
Porin_1	Porin_1	PF00267	PF00267	0.865	0.002	1		yes
vATP-synt_AC39	Homeobox	PF01992	PF00046	0.864806	0.004	0	*
Glycogen_syn	Glycogen_syn	PF05693	PF05693	0.86	0.003	0		yes
SNARE	Adaptin_N	PF05739	PF01602	0.857607	0.003	0	*
PCI	APG12	PF01399	PF04110	0.855212	0	0	*
Pfam-B_75870	bZIP	PB075870	PF00170	0.849126	0	0		yes
UNC-50	SH3_1	PF05216	PF00018	0.84837	0.001	0	*
Pfam-B_1	HOOK	PB000001	PF05622	0.84311	0.005	0	*
Pfam-B_200	Pfam-B_200	PB000200	PB000200	0.843081	0.007	0		yes
PALP	PALP	PF00291	PF00291	0.842611	0.004	1		yes
TFIID-18kDa	TAFII28	PF02269	PF04719	0.84144	0	1		yes
Ribosomal_60s	EGF_CA	PF00428	PF07645	0.838657	0.003	0	*
Pfam-B_900	Nucleopor_Nup85	PB000900	PF07575	0.834756	0.001	0	*
RNase_PH	Pfam-B_760	PF01138	PB000760	0.834648	0.002	0		yes
RecA	Peptidase_S24	PF00154	PF00717	0.829253	0.001	0		yes
AIRC	AIRC	PF00731	PF00731	0.828535	0	1		yes
Bcl-2	Bcl-2	PF00452	PF00452	0.824341	0.001	0		yes
Nitroreductase	Nitroreductase	PF00881	PF00881	0.823559	0.001	1		yes
Peptidase_S24	Peptidase_S24	PF00717	PF00717	0.819011	0	1		yes
IBN_N	HSP70	PF03810	PF00012	0.817947	0.01	0
NAC	NAC	PF01849	PF01849	0.816066	0.001	1	*
WD40	Ribophorin_I	PF00400	PF04597	0.813656	0.008	0		yes
Myb_DNA-binding	Bromodomain	PF00249	PF00439	0.812357	0.006	0	*
Pfam-B_900	HSP70	PB000900	PF00012	0.811959	0.007	0	*
Aminotran_1_2	Aminotran_1_2	PF00155	PF00155	0.8109	0	1	*
Cpn10	Cpn10	PF00166	PF00166	0.81023	0	1		yes
zf-C3HC4	SWIM	PF00097	PF04434	0.809145	0.006	0		yes
Pfam-B_900	IBN_N	PB000900	PF03810	0.80797	0.001	0	*
SUI1	PCI	PF01253	PF01399	0.807251	0.001	0	*
Proteasome	Mov34	PF00227	PF01398	0.806259	0.004	0	*
Aminotran_4	Aminotran_4	PF01063	PF01063	0.805443	0.001	1		yes
UPF0057	SH3_1	PF01679	PF00018	0.804764	0.005	0	*
NAD_kinase	NAD_kinase	PF01513	PF01513	0.80378	0.001	1		yes
PCI	Mov34	PF01399	PF01398	0.801688	0.001	0	*
zf-C4	Pfam-B_30368	PF00105	PB030368	0.794433	0.003	0	*
ZZ	PDZ	PF00569	PF00595	0.792076	0.009	0	*
zf-C4	zf-C4	PF00105	PF00105	0.790418	0.007	1	*
PH	Pfam-B_52661	PF00169	PB052661	0.786012	0.001	0	*
GATA	GATA	PF00320	PF00320	0.784208	0.001	0	*
Pfam-B_6525	Pfam-B_1	PB006525	PB000001	0.782116	0.009	0		yes
Arm	Acetyltransf_1	PF00514	PF00583	0.78083	0.01	0	*
Glycolytic	Glycolytic	PF00274	PF00274	0.776	0	1		yes
MerR	MerR	PF00376	PF00376	0.775128	0	0		yes
F_actin_cap_B	F-actin_cap_A	PF01115	PF01267	0.775	0.003	1		yes
Peptidase_M18	BSD	PF02127	PF03909	0.773	0	0		yes
DMRL_synthase	DMRL_synthase	PF00885	PF00885	0.772	0	1		yes
Cytochrom_C	AT_hook	PF00034	PF02178	0.772	0.001	0		yes
Tektin	Pfam-B_6525	PF03148	PB006525	0.771	0.001	0		yes
Epimerase	Epimerase	PF01370	PF01370	0.77	0	1		yes
STAS	STAS	PF01740	PF01740	0.77	0	1		yes
vATP-synt_AC39	Pfam-B_62736	PF01992	PB062736	0.77	0.001	0		yes
eIF-6	Brix	PF01912	PF04427	0.767594	0.001	0		yes
Yip1	Yip1	PF04893	PF04893	0.767	0.004	0		yes
Exonuc_X-T	Exonuc_X-T	PF00929	PF00929	0.766	0.008	1		yes
Transaldolase	Transaldolase	PF00923	PF00923	0.766	0.002	1		yes
TauD	TauD	PF02668	PF02668	0.765	0.001	1		yes
P21-Arc	Actin	PF04062	PF00022	0.765	0.009	0		yes
Lectin_legB	Lectin_legA	PF00139	PF00138	0.764	0	0		yes
IBN_N	Histone	PF03810	PF00125	0.763561	0.006	0	*
Glyco_transf_34	Anp1	PF05637	PF03452	0.763	0.001	0		yes
Pfam-B_4422	HSP20	PB004422	PF00011	0.763	0.003	0		yes
Anp1	Anp1	PF03452	PF03452	0.762	0.001	0		yes
MoaC	MoaC	PF01967	PF01967	0.762	0	0		yes
Pfam-B_56415	Pfam-B_52661	PB056415	PB052661	0.762	0.001	0		yes
V_ATPase_I	ATP-synt_D	PF01496	PF01813	0.762	0.001	0		yes
V_ATPase_I	V-ATPase_G	PF01496	PF03179	0.762	0.002	0		yes
RNA_pol_Rpc82	Histone	PF05645	PF00125	0.761	0.002	0		yes
UDPGP	UDPGP	PF01704	PF01704	0.760459	0	1		yes
YEATS	MOZ_SAS	PF03366	PF01853	0.760221	0	0		yes
Maf	ENTH	PF02545	PF01417	0.76	0.003	0		yes
Pfam-B_19	Chitin_bind_4	PB000019	PF00379	0.759143	0.009	0
Death	Death	PF00531	PF00531	0.759078	0	1	*
Pro_isomerase	ArsA_ATPase	PF00160	PF02374	0.759	0.009	0		yes
Glutaredoxin	ArsA_ATPase	PF00462	PF02374	0.758	0.003	0		yes
Pfam-B_624	Flg_bb_rod	PB000624	PF00460	0.757209	0.003	0		yes
zf-C4	CKS	PF00105	PF01111	0.757143	0.007	0
Acetate_kinase	Acetate_kinase	PF00871	PF00871	0.757	0	1		yes
IF-2B	eIF-5_eIF-2B	PF01008	PF01873	0.757	0.001	0		yes
V-SNARE	Sec1	PF05008	PF00995	0.757	0.008	0		yes
Phage_G	Phage_F	PF02306	PF02305	0.756	0	1		yes
Pfam-B_12421	Ferritin	PB012421	PF00210	0.756	0.003	0		yes
SRF-TF	IPK	PF00319	PF03770	0.756	0.002	0		yes
Pfam-B_92937	Peptidase_M18	PB092937	PF02127	0.755	0	0		yes
V_ATPase_I	vATP-synt_AC39	PF01496	PF01992	0.755	0.005	0		yes
Pfam-B_1	COG6	PB000001	PF06419	0.754097	0.008	0	*
Pfam-B_75870	Exo_endo_phos	PB075870	PF03372	0.754	0.001	0		yes
Ribophorin_I	OST3_OST6	PF04597	PF04756	0.754	0	0		yes
V_ATPase_I	V-ATPase_C	PF01496	PF03223	0.754	0.003	0		yes
WD40	ERCC4	PF00400	PF02732	0.753568	0.007	0	*
Translin	Translin	PF01997	PF01997	0.753	0.002	1		yes
CK_II_beta	BAF1_ABF1	PF01214	PF04684	0.753	0.003	0		yes
ODC_AZ	Ank	PF02100	PF00023	0.753	0.009	0		yes
Zn_clus	Pfam-B_62736	PF00172	PB062736	0.752946	0.007	0		yes
CBFD_NFYB_HMF	CBFB_NFYA	PF00808	PF02045	0.75207	0.007	0		yes
CAP	CAP	PF01213	PF01213	0.752	0	1		yes
TEA	Histone	PF01285	PF00125	0.752	0.002	0		yes
TonB_dep_Rec	TonB_dep_Rec	PF00593	PF00593	0.752	0.002	0		yes
Yip1	Hrf1	PF04893	PF03878	0.752	0	0		yes
SRF-TF	Pfam-B_75870	PF00319	PB075870	0.751	0	0		yes
zf-C3HC4	Tctex-1	PF00097	PF03645	0.751	0.005	0		yes
IF-2B	ATP-synt_D	PF01008	PF01813	0.75	0.007	0		yes
Pfam-B_21793	efhand	PB021793	PF00036	0.75	0.009	0		yes
SAM_decarbox	SAM_decarbox	PF01536	PF01536	0.749	0	1		yes
Pfam-B_45339	Dynein_light	PB045339	PF01221	0.749	0	0		yes
TRAPP_Bet3	Pfam-B_12920	PF04051	PB012920	0.748779	0.001	0		yes
LSM	HAT	PF01423	PF02184	0.748504	0	0	*
F_bP_aldolase	F_bP_aldolase	PF01116	PF01116	0.748	0.002	1		yes
ExbD	ExbD	PF02472	PF02472	0.748	0	0		yes
Suf	Histone	PF05843	PF00125	0.748	0.002	0		yes
Tektin	AT_hook	PF03148	PF02178	0.748	0.001	0		yes
Asparaginase	Asparaginase	PF00710	PF00710	0.747	0	1		yes
HSP20	HlyIII	PF00011	PF03006	0.746	0	0		yes
V_ATPase_I	vATP-synt_E	PF01496	PF01991	0.746	0.004	0		yes
zf-Tim10_DDP	Pfam-B_33214	PF02953	PB033214	0.746	0.002	0		yes
TFIID_20kDa	TBP	PF03847	PF00352	0.745785	0.001	0		yes
Gpi16	Arf	PF04113	PF00025	0.745	0.002	0		yes
Pfam-B_52661	Pfam-B_52661	PB052661	PB052661	0.745	0	0		yes
TAP42	Cpn60_TCP1	PF04177	PF00118	0.745	0.007	0		yes
Tctex-1	HSP20	PF03645	PF00011	0.745	0.005	0		yes
WD40	Elongin_A	PF00400	PF06881	0.744889	0.01	0	*
DUF572	Cpn60_TCP1	PF04502	PF00118	0.744	0.01	0		yes
Nrap	CK_II_beta	PF03813	PF01214	0.744	0.002	0		yes
Nucleoporin	DUF19	PF03177	PF01579	0.744	0.001	0		yes
Pfam-B_63756	G-alpha	PB063756	PF00503	0.744	0.006	0		yes
SOH1	Pfam-B_1	PF05669	PB000001	0.743056	0.009	0
PDZ	MSSP	PF00595	PF03940	0.743	0	0		yes
Peptidase_M18	Peptidase_M18	PF02127	PF02127	0.743	0	0		yes
Pfam-B_3753	Actin	PB003753	PF00022	0.743	0.009	0		yes
Sdh_cyt	Pfam-B_75870	PF01127	PB075870	0.743	0.001	0		yes
Tektin	Lipase	PF03148	PF00151	0.743	0.001	0		yes
S10_plectin	Homeobox	PF03501	PF00046	0.742833	0.003	0		yes
Adaptin_N	Adaptin_N	PF01602	PF01602	0.742796	0	1	*
Rcd1	NOT2_3_5	PF04078	PF04153	0.742141	0	0		yes
MIF4G	KH_1	PF02854	PF00013	0.741201	0	0	*
Isochorismatase	Isochorismatase	PF00857	PF00857	0.741	0.001	1		yes
Transket_pyr	E1_dh	PF02779	PF00676	0.740048	0	1	*
Tektin	Iso_dh	PF03148	PF00180	0.74	0.007	0		yes
NOT2_3_5	NOT2_3_5	PF04153	PF04153	0.73969	0	0	*
Pfam-B_52661	HEAT	PB052661	PF02985	0.739	0	0		yes
SH3_1	DUF6	PF00018	PF00892	0.738155	0.002	0	*
P16-Arc	Actin	PF04699	PF00022	0.737	0.006	0		yes
Pfam-B_17923	Homeobox	PB017923	PF00046	0.736	0.005	0		yes
SOH1	Pro_isomerase	PF05669	PF00160	0.736	0.009	0		yes
V_ATPase_I	V-ATPase_H	PF01496	PF03224	0.736	0.004	0		yes
UPF0102	Pfam-B_624	PF02021	PB000624	0.735	0.002	0		yes
Bac_globin	Bac_globin	PF01152	PF01152	0.734	0.001	0		yes
Homeobox	DAGK_cat	PF00046	PF00781	0.733912	0.001	0	*
Ribonuc_L-PSP	Ribonuc_L-PSP	PF01042	PF01042	0.733	0	1		yes
Chitin_bind_4	CBFB_NFYA	PF00379	PF02045	0.733	0.009	0		yes
Mito_carr	APG12	PF00153	PF04110	0.733	0.004	0		yes
Pfam-B_11772	Chitin_bind_4	PB011772	PF00379	0.733	0.005	0		yes
zf-C3HC4	Pfam-B_6525	PF00097	PB006525	0.733	0.006	0		yes
dsrm	dsrm	PF00035	PF00035	0.732962	0	1	*
Peptidase_C54	MAP1_LC3	PF03416	PF02991	0.732432	0	0		yes
SH3_1	Glyco_hydro_81	PF00018	PF03639	0.732165	0	0	*
HgmA	HgmA	PF04209	PF04209	0.732	0.001	0		yes
Glyco_transf_8	Glycogen_syn	PF01501	PF05693	0.731	0	0		yes
Pfam-B_62736	CBFB_NFYA	PB062736	PF02045	0.731	0.001	0		yes
TFIID_30kDa	TFIID-18kDa	PF03540	PF02269	0.731	0.002	0		yes
IL12	fn3	PF03039	PF00041	0.730674	0	1		yes
Aldolase_II	Aldolase_II	PF00596	PF00596	0.73	0	1		yes
Ribosomal_S26e	HesB	PF01283	PF01521	0.73	0.001	0		yes
PTPS	PTPS	PF01242	PF01242	0.729	0	1		yes
Helicase_C	eIF-6	PF00271	PF01912	0.728423	0	0	*
V_ATPase_I	ATP-synt_F	PF01496	PF01990	0.727	0.003	0		yes
Cys_Met_Meta_PP	Cys_Met_Meta_PP	PF01053	PF01053	0.726	0.006	1		yes
TPR	APC10	PF00515	PF03256	0.724644	0.004	0	*
Mss4	LIM	PF04421	PF00412	0.723871	0.004	0		yes
Pfam-B_1	Nsp1_C	PB000001	PF05064	0.723268	0.006	0	*
TNF	TNF	PF00229	PF00229	0.722573	0.002	1	*
NIF3	NIF3	PF01784	PF01784	0.722	0	1		yes
Pyr_redox	Pyr_redox	PF00070	PF00070	0.720854	0.004	1		yes
KH_1	IF4E	PF00013	PF01652	0.719648	0.005	0		yes
zf-C3HC4	Ribosomal_L18ae	PF00097	PF01775	0.719	0.003	0		yes
LSM	Adaptin_N	PF01423	PF01602	0.718021	0.01	0	*
Troponin	efhand	PF00992	PF00036	0.712045	0.006	1	*
Pfam-B_15174	Pfam-B_1	PB015174	PB000001	0.711436	0.003	0	*
Brix	Brix	PF04427	PF04427	0.709577	0	1		yes
UMP1	Proteasome	PF05348	PF00227	0.709	0.002	0		yes
WD40	PGK	PF00400	PF00162	0.708945	0.008	0		yes
WH2	Actin	PF02205	PF00022	0.704448	0	0	*
TPR	Pfam-B_43884	PF00515	PB043884	0.704256	0.001	0	*
SRF-TF	SRF-TF	PF00319	PF00319	0.704	0.002	1		yes
IL11	fn3	PF07400	PF00041	0.702062	0	0	*
Glycogen_syn	CBM_21	PF05693	PF03370	0.700771	0	0	*
STAS	HATPase_c	PF01740	PF02518	0.700676	0.003	1	*
PX	Pfam-B_5898	PF00787	PB005898	0.700648	0	0	*
Synaptobrevin	Pfam-B_40458	PF00957	PB040458	0.699888	0	0	*	yes
PHD	Hist_deacetyl	PF00628	PF00850	0.698835	0.01	0	*
WD40	Pfam-B_2573	PF00400	PB002573	0.697724	0.007	0	*
vATP-synt_AC39	Sugar_tr	PF01992	PF00083	0.694498	0.007	0		yes
Pfam-B_900	PBP	PB000900	PF01161	0.693548	0	0	*
GATase	GATase	PF00117	PF00117	0.690093	0.001	1	*
Chromo	Chromo	PF00385	PF00385	0.688773	0	0		yes
PDZ	HOOK	PF00595	PF05622	0.68733	0.001	0		yes
WD40	Pfam-B_91918	PF00400	PB091918	0.684785	0.008	0		yes
Serendipity_A	Pfam-B_1	PF05482	PB000001	0.683916	0.006	0	*
WD40	Suf	PF00400	PF05843	0.683172	0.008	0
Ribonuc_red_sm	P53	PF00268	PF00870	0.682516	0.003	0		yes
Pfam-B_2668	Pfam-B_2668	PB002668	PB002668	0.682457	0.001	0		yes
SOH1	CSE2	PF05669	PF07544	0.682103	0.001	0		yes
PX	Glyco_transf_15	PF00787	PF01793	0.68112	0.004	0		yes
PX	Hrf1	PF00787	PF03878	0.680197	0.002	0		yes
UPF0113	Brix	PF03657	PF04427	0.680012	0.001	0		yes
V-SNARE	Synaptobrevin	PF05008	PF00957	0.67954	0.004	1		yes
Mito_carr	CBFB_NFYA	PF00153	PF02045	0.678467	0.009	0		yes
zf-C4	TFIID-31kDa	PF00105	PF02291	0.677096	0.005	0		yes
MttA_Hcf106	MttA_Hcf106	PF02416	PF02416	0.67675	0	0		yes
Response_reg	HATPase_c	PF00072	PF02518	0.67634	0.002	0	*
zf-NPL4	UFD1	PF05020	PF03152	0.675363	0	0	*
Mak10	Acetyltransf_1	PF04112	PF00583	0.67517	0.002	0		yes
RuBisCO_small	AIG1	PF00101	PF04548	0.674372	0.001	0		yes
TB2_DP1_HVA22	Pex24p	PF03134	PF06398	0.673847	0	0		yes
TBP	NOT2_3_5	PF00352	PF04153	0.673565	0.001	0		yes
Kinesin	Kinesin	PF00225	PF00225	0.672314	0.002	1
MoCF_biosynth	MoCF_biosynth	PF00994	PF00994	0.672083	0	1		yes
HSP70	GrpE	PF00012	PF01025	0.67076	0.004	0		yes
SH3_1	FH2	PF00018	PF02181	0.670592	0.004	0	*
vATP-synt_AC39	bZIP	PF01992	PF00170	0.669505	0.003	0	*
MED7	CSE2	PF05983	PF07544	0.669434	0	0		yes
Sod_Cu	Sod_Cu	PF00080	PF00080	0.669428	0.002	1		yes
Rcd1	Homeobox	PF04078	PF00046	0.667818	0.008	0		yes
Pex24p	Pex24p	PF06398	PF06398	0.667555	0	0		yes
tRNA_anti	Rad52_Rad22	PF01336	PF04098	0.664269	0	0	*
vATP-synt_AC39	ADH_zinc_N	PF01992	PF00107	0.663167	0.009	0		yes
MORN	FHA	PF02493	PF00498	0.662147	0	0		yes
TFIID_30kDa	TFIID_20kDa	PF03540	PF03847	0.661742	0.003	0		yes
wnt	EGF	PF00110	PF00008	0.660481	0.004	0	*
CN_hydrolase	CN_hydrolase	PF00795	PF00795	0.660425	0	1	*
Ribosomal_L22	HLH	PF00237	PF00010	0.660182	0.008	0		yes
TFIID_20kDa	Pfam-B_2668	PF03847	PB002668	0.658165	0	0		yes
Pfam-B_57705	BAR	PB057705	PF03114	0.657164	0.002	0		yes
Pfam-B_62736	BAR	PB062736	PF03114	0.656234	0	0		yes
Pfam-B_13078	Brix	PB013078	PF04427	0.65594	0.001	0		yes
CoA_trans	CoA_trans	PF01144	PF01144	0.655892	0.003	1		yes
Pfam-B_35839	Histone	PB035839	PF00125	0.655427	0.003	0		yes
ACT	ACT	PF01842	PF01842	0.653546	0	1	*
tRNA_int_endo	Pfam-B_24596	PF01974	PB024596	0.65155	0.001	0		yes
zf-U1	Pfam-B_4884	PF06220	PB004884	0.65142	0.001	0		yes
V-SNARE	SH3_1	PF05008	PF00018	0.651178	0.01	0	*
Pfam-B_42139	Myb_DNA-binding	PB042139	PF00249	0.650994	0	0	*
SH3_1	Ribosomal_L3	PF00018	PF00297	0.650943	0.01	0	*
zf-C4	Pfam-B_8162	PF00105	PB008162	0.650186	0	0		yes
Cpn60_TCP1	Cpn10	PF00118	PF00166	0.650146	0.01	1		yes
Histone	HhH-GPD	PF00125	PF00730	0.64852	0.006	0		yes
Peptidase_M18	Histone	PF02127	PF00125	0.648052	0.006	0		yes
Diphthamide_syn	Diphthamide_syn	PF01866	PF01866	0.647822	0.001	0		yes
Skp1_POZ	F-box	PF03931	PF00646	0.645149	0.003	0	*
SIR2	EGF	PF02146	PF00008	0.645127	0.001	0	*
OEP	OEP	PF02321	PF02321	0.645088	0	1		yes
Pfam-B_900	Pfam-B_5293	PB000900	PB005293	0.645074	0	0	*
TFIID_20kDa	TAF4	PF03847	PF05236	0.644691	0	1		yes
Ebp2	Brix	PF05890	PF04427	0.64371	0.001	0		yes
APG12	AAA	PF04110	PF00004	0.64276	0	0	*
ECH	Chromo_shadow	PF00378	PF01393	0.642553	0.001	0		yes
Transket_pyr	Biotin_lipoyl	PF02779	PF00364	0.642213	0	0	*
zf-C4	BIR	PF00105	PF00653	0.639024	0.003	0	*
TBP	bZIP	PF00352	PF00170	0.6364	0.002	0		yes
Tim17	HSP70	PF02466	PF00012	0.636258	0.007	0		yes
PRA1	FYVE	PF03208	PF01363	0.634599	0.002	0		yes
Sugar_tr	Calreticulin	PF00083	PF00262	0.634143	0.01	0		yes
Ribosomal_L12	Ribosomal_L12	PF00542	PF00542	0.634019	0	1		yes
SH3_1	PBD	PF00018	PF00786	0.632155	0.009	0	*
NLBH	Autotransporter	PF05211	PF03797	0.631725	0	0		yes
HHH	HHH	PF00633	PF00633	0.631322	0	0	*
PP2C	Glyco_transf_20	PF00481	PF00982	0.630215	0.001	0		yes
RRM_1	DUF706	PF00076	PF05153	0.629748	0.01	0		yes
IF-2B	Glyco_hydro_17	PF01008	PF00332	0.629619	0.002	0		yes
P53	BRCT	PF00870	PF00533	0.627434	0	1	*
MarR	MarR	PF01047	PF01047	0.625113	0	1		yes
KH_1	Adaptin_N	PF00013	PF01602	0.62137	0.006	0	*
Pfam-B_92937	LRR	PB092937	PF00560	0.620671	0.009	0		yes
TPR	Carn_acyltransf	PF00515	PF00755	0.620001	0.009	0	*
SH3_1	CAP	PF00018	PF01213	0.619784	0.003	0	*
Pfam-B_23033	BTB	PB023033	PF00651	0.619428	0.002	0	*
CTP_transf_2	CTP_transf_2	PF01467	PF01467	0.618974	0	1		yes
dUTPase	dUTPase	PF00692	PF00692	0.618555	0.001	1		yes
EGF	Cation_efflux	PF00008	PF01545	0.617286	0.001	0	*
Pfam-B_52661	PBD	PB052661	PF00786	0.616203	0.001	0	*
Pfam-B_42561	Pfam-B_2295	PB042561	PB002295	0.613035	0	0		yes
SRP1_TIP1	SNF7	PF00660	PF03357	0.612537	0.007	0		yes
SIR2	CK_II_beta	PF02146	PF01214	0.611323	0.002	0	*
TPR	Ribosomal_L23	PF00515	PF00276	0.610576	0.003	0
zf-C3HC4	Vps52	PF00097	PF04129	0.609915	0.005	0		yes
Peptidase_M17	Peptidase_M17	PF00883	PF00883	0.609684	0	1		yes
RRM_1	Pfam-B_8261	PF00076	PB008261	0.609301	0.008	0		yes
Citrate_synt	Citrate_synt	PF00285	PF00285	0.609004	0	1		yes
TBP	Myb_DNA-binding	PF00352	PF00249	0.607251	0	0		yes
Pfam-B_900	Arm	PB000900	PF00514	0.606449	0.003	0	*
MoCF_biosynth	MobB	PF00994	PF03205	0.60624	0.001	0		yes
RNA_pol_Rpb8	RNA_pol_Rpb7_N	PF03870	PF03876	0.604577	0	0	*
Arm	Aldo_ket_red	PF00514	PF00248	0.603815	0.005	0	*
tRNA_anti	Pfam-B_98245	PF01336	PB098245	0.601935	0	0	*
MCE	Autotransporter	PF02470	PF03797	0.601483	0.002	0		yes
UQ_con	SWIB	PF00179	PF02201	0.601419	0	0	*
Pfam-B_1	GCV_T	PB000001	PF01571	0.598956	0.006	0
Pfam-B_15120	efhand	PB015120	PF00036	0.596957	0.007	0		yes
SNARE	MAP1_LC3	PF05739	PF02991	0.596304	0.001	0	*
Thioredoxin	Pfam-B_8261	PF00085	PB008261	0.596165	0.001	0		yes
Utp14	Pfam-B_1	PF04615	PB000001	0.595738	0.004	0	*
Pfam-B_5052	Pfam-B_1	PB005052	PB000001	0.59404	0.007	0	*
Biotin_lipoyl	Biotin_lipoyl	PF00364	PF00364	0.591749	0	0	*
Pfam-B_21150	Pfam-B_1	PB021150	PB000001	0.590579	0	0	*
RA	Acetyltransf_1	PF00788	PF00583	0.589618	0.003	0	*
TPR	Pfam-B_2668	PF00515	PB002668	0.589444	0.002	0
PHD	PHD	PF00628	PF00628	0.588791	0.008	0	*
MMR_HSR1	eIF-6	PF01926	PF01912	0.588275	0	0	*
RRM_1	Clathrin	PF00076	PF00637	0.588163	0.006	0	*
Rad52_Rad22	Rad52_Rad22	PF04098	PF04098	0.586646	0	1	*
DAHP_synth_1	Cpn60_TCP1	PF00793	PF00118	0.585905	0.003	0	*
Proteasome	Pfam-B_900	PF00227	PB000900	0.585517	0.005	0	*
ATP-synt_ab	ATP-synt_ab	PF00006	PF00006	0.585422	0	1	*
Fork_head	CK_II_beta	PF00250	PF01214	0.585207	0.002	0	*
GATase	Apc13p	PF00117	PF05839	0.584322	0	0	*
Ligase_CoA	Ligase_CoA	PF00549	PF00549	0.583267	0	0	*
Ribosomal_L36e	BAR	PF01158	PF03114	0.582101	0.001	0		yes
TPR	F_actin_cap_B	PF00515	PF01115	0.58177	0.006	0		yes
Yippee	Pfam-B_1127	PF03226	PB001127	0.577972	0	0	*
LIM	Keratin_B2	PF00412	PF01500	0.577231	0.001	0	*	yes
Pfam-B_74436	efhand	PB074436	PF00036	0.575716	0.007	0	*
IL7	fn3	PF01415	PF00041	0.575342	0.002	0	*
MMR_HSR1	Brix	PF01926	PF04427	0.575274	0.001	0	*
MoaE	MoaE	PF02391	PF02391	0.573225	0.001	1		yes
Brix	BRCT	PF04427	PF00533	0.570811	0.002	0	*
STAG	Rad21_Rec8_N	PF03365	PF04825	0.570721	0	0	*
ubiquitin	Mov34	PF00240	PF01398	0.568251	0.005	0	*
TFIIB	TBP	PF00382	PF00352	0.565953	0	1	*
Ribosomal_L15e	Pfam-B_127	PF00827	PB000127	0.565852	0.001	0		yes
Urease_gamma	Urease_gamma	PF00547	PF00547	0.564949	0	0		yes
Pfam-B_69602	Pfam-B_1	PB069602	PB000001	0.563563	0.005	0	*
MAD	HORMA	PF05557	PF02301	0.563413	0.001	1		yes
Rad52_Rad22	HHH	PF04098	PF00633	0.562616	0	0	*
Mov34	LSM	PF01398	PF01423	0.56182	0.001	0	*
PH	Dynein_light	PF00169	PF01221	0.56004	0.005	0	*
zf-C4	K_tetra	PF00105	PF02214	0.559581	0.01	0	*
RA	Fip1	PF00788	PF05182	0.558509	0	0		yes
HlyD	HlyD	PF00529	PF00529	0.550099	0	1		yes
MIF4G	IF4E	PF02854	PF01652	0.549951	0	0	*
WW	Arrestin_N	PF00397	PF00339	0.549452	0.002	0	*
cNMP_binding	cNMP_binding	PF00027	PF00027	0.549231	0	1	*
Pfam-B_17219	HSP70	PB017219	PF00012	0.547419	0.003	0		yes
ubiquitin	BSD	PF00240	PF03909	0.54494	0.009	0	*
RasGAP	Ras	PF00616	PF00071	0.54474	0.002	1	*
zf-C3HC4	KH_2	PF00097	PF07650	0.544552	0.003	0	*
Hexapep	Arm	PF00132	PF00514	0.544372	0.003	0	*
Amidohydro_1	Amidohydro_1	PF01979	PF01979	0.544105	0.009	1		yes
Ferritin	BTB	PF00210	PF00651	0.543657	0.005	0	*
Pfam-B_11772	Lactamase_B	PB011772	PF00753	0.543	0	0		yes
Pfam-B_15942	Ferritin	PB015942	PF00210	0.543	0.002	0		yes
Arm	ADH_zinc_N	PF00514	PF00107	0.542148	0.008	0	*
Pfam-B_21150	Pfam-B_14822	PB021150	PB014822	0.542	0	0		yes
Pfam-B_44735	Elongin_A	PB044735	PF06881	0.542	0	0		yes
ubiquitin	DUF77	PF00240	PF01910	0.542	0.006	0		yes
Pfam-B_19	JmjC	PB000019	PF02373	0.541	0	0		yes
TFIID-18kDa	TBP	PF02269	PF00352	0.540133	0.001	0	*
Pep_deformylase	Chitin_bind_4	PF01327	PF00379	0.54	0.007	0		yes
Pfam-B_10735	LSM	PB010735	PF01423	0.54	0.007	0		yes
Surp	Ferritin	PF01805	PF00210	0.54	0.001	0		yes
Urease_gamma	Urease_beta	PF00547	PF00699	0.539949	0	1		yes
PTS_EIIA_1	PTS_EIIA_1	PF00358	PF00358	0.539337	0	0		yes
Pfam-B_75870	Pfam-B_1	PB075870	PB000001	0.539226	0.004	0	*
vATP-synt_AC39	SPC12	PF01992	PF06645	0.539	0.002	0		yes
YEATS	Anti-silence	PF03366	PF04729	0.539	0	0		yes
zf-CCCH	Fip1	PF00642	PF05182	0.53837	0.001	0		yes
Pfam-B_900	Pfam-B_900	PB000900	PB000900	0.538156	0	0	*
ArsB	ArsA_ATPase	PF02040	PF02374	0.538	0	0		yes
Pfam-B_87329	Pfam-B_62736	PB087329	PB062736	0.538	0	0		yes
SNF5	Pfam-B_97591	PF04855	PB097591	0.538	0	0		yes
Yippee	SPRY	PF03226	PF00622	0.538	0.002	0		yes
RNA_pol_L	Histone	PF01193	PF00125	0.537832	0.008	0	*
NOT2_3_5	Cyclin_N	PF04153	PF00134	0.537	0.003	0		yes
V-SNARE	Adaptin_N	PF05008	PF01602	0.536003	0.003	0	*
Fibrillarin	eIF-6	PF01269	PF01912	0.536	0	0		yes
Pfam-B_13078	Elongin_A	PB013078	PF06881	0.536	0	0		yes
PRK	PRK	PF00485	PF00485	0.535344	0	1		yes
WD40	Pfam-B_35839	PF00400	PB035839	0.535063	0.01	0	*
Multi_Drug_Res	Multi_Drug_Res	PF00893	PF00893	0.535	0	1		yes
Aminotran_3	Aa_trans	PF00202	PF01490	0.535	0.005	0		yes
Cyt-b5	BSD	PF00173	PF03909	0.535	0.002	0		yes
Dynein_light	Arf	PF01221	PF00025	0.535	0.01	0		yes
eIF-6	Adap_comp_sub	PF01912	PF00928	0.535	0.003	0		yes
Herpes_V23	Herpes_V23	PF01802	PF01802	0.535	0.001	0		yes
Ribosomal_S13	Pfam-B_8162	PF00416	PB008162	0.535	0	0		yes
T-box	Exonuc_X-T	PF00907	PF00929	0.535	0.005	0		yes
Tctex-1	HLH	PF03645	PF00010	0.535	0.008	0		yes
Pfam-B_5052	Pfam-B_22423	PB005052	PB022423	0.534	0	0		yes
Pfam-B_71900	Gar1	PB071900	PF04410	0.534	0	0		yes
Ribosomal_L14	Iron_permease	PF00238	PF04120	0.534	0.001	0		yes
TSC22	7tm_1	PF01166	PF00001	0.534	0.003	0		yes
vATP-synt_E	V-ATPase_G	PF01991	PF03179	0.534	0.002	0		yes
Pfam-B_46979	Pfam-B_1	PB046979	PB000001	0.533738	0.002	0
TFIID-31kDa	Pfam-B_6	PF02291	PB000006	0.533427	0.007	0	*
HABP4_PAI-RBP1	14-3-3	PF04774	PF00244	0.533	0.001	0		yes
HisKA	AhpC-TSA	PF00512	PF00578	0.533	0	0		yes
Lactamase_B	Bac_rhodopsin	PF00753	PF01036	0.533	0	0		yes
Pfam-B_9281	Bul1_N	PB009281	PF04425	0.533	0.001	0		yes
PTPS	Nitroreductase	PF01242	PF00881	0.533	0.002	0		yes
TIL	Dynein_light	PF01826	PF01221	0.533	0.001	0		yes
Chorion_3	ARPC4	PF05387	PF05856	0.532	0	0		yes
FYRN	Bromodomain	PF05964	PF00439	0.532	0	0		yes
Pfam-B_30368	Pfam-B_28551	PB030368	PB028551	0.532	0.001	0		yes
Ribosomal_S17	ECH	PF00366	PF00378	0.532	0.007	0		yes
RCSD	RCSD	PF05177	PF05177	0.531988	0.003	0
Cofilin_ADF	CAP	PF00241	PF01213	0.531512	0.004	0		yes
Bromodomain	Bromodomain	PF00439	PF00439	0.531113	0.001	0	*
Lyase_1	Isochorismatase	PF00206	PF00857	0.531	0.002	0		yes
Peptidase_C48	Hist_deacetyl	PF02902	PF00850	0.531	0.008	0		yes
Pfam-B_15886	NTF2	PB015886	PF02136	0.531	0.001	0		yes
Ribosomal_S18	DUF602	PF01084	PF04641	0.531	0	0		yes
Suf	Fip1	PF05843	PF05182	0.531	0	0		yes
Pfam-B_524	AAA	PB000524	PF00004	0.530948	0.004	0	*
TBC	PBD	PF00566	PF00786	0.530385	0.001	0	*
COesterase	Acyl_transf_3	PF00135	PF01757	0.53	0.006	0		yes
Homeobox	COG6	PF00046	PF06419	0.53	0.008	0		yes
Pfam-B_16701	HORMA	PB016701	PF02301	0.53	0.002	0		yes
Pfam-B_20188	dsrm	PB020188	PF00035	0.53	0	0		yes
Pfam-B_23443	LSM	PB023443	PF01423	0.53	0.002	0		yes
Pfam-B_57712	AA_permease	PB057712	PF00324	0.53	0.002	0		yes
RNA_pol_N	Gamma-BBH	PF01194	PF03322	0.53	0	0		yes
TolA	ExbD	PF06519	PF02472	0.53	0.002	0		yes
Pfam-B_6	ArfGap	PB000006	PF01412	0.529857	0.009	0	*
SecY	SecE	PF00344	PF00584	0.529202	0	0	*
Nrap	Elongin_A	PF03813	PF06881	0.529	0	0		yes
Pfam-B_62736	IF-2B	PB062736	PF01008	0.529	0.006	0		yes
Pfam-B_99707	Pfam-B_200	PB099707	PB000200	0.529	0.001	0		yes
Ribosomal_S18	FYVE	PF01084	PF01363	0.529	0.002	0		yes
SF3b10	HLH	PF07189	PF00010	0.529	0.005	0		yes
EGF_CA	Acyl-CoA_dh	PF07645	PF00441	0.528151	0	0	*
CutC	CutC	PF03932	PF03932	0.528	0	1		yes
FKBP_C	DHO_dh	PF00254	PF01180	0.528	0.001	0		yes
Ras	PMM	PF00071	PF03332	0.528	0.007	0		yes
RRS1	Ebp2	PF04939	PF05890	0.528	0.001	0		yes
Skp1_POZ	Ribosomal_S9	PF03931	PF00380	0.528	0.002	0		yes
STT3	Ribophorin_I	PF02516	PF04597	0.528	0.002	0		yes
TPR	Serendipity_A	PF00515	PF05482	0.528	0.002	0		yes
TPR	Pfam-B_21150	PF00515	PB021150	0.528	0.002	0		yes
Vps52	Ribosomal_S8	PF04129	PF00410	0.528	0	0		yes
EGF	Arrestin_N	PF00008	PF00339	0.527497	0.009	0	*
APG12	Aminotran_3	PF04110	PF00202	0.527	0	0		yes
AT_hook	Aminotran_3	PF02178	PF00202	0.527	0.001	0		yes
DNA_pol_alpha_B	CAF1	PF04058	PF04857	0.527	0.002	0		yes
dUTPase	CKS	PF00692	PF01111	0.527	0.006	0		yes
HCaRG	Endosulfine	PF07258	PF04667	0.527	0.002	0		yes
Ribosomal_L35Ae	Arf	PF01247	PF00025	0.527	0.006	0		yes
Tctex-1	Pfam-B_10432	PF03645	PB010432	0.527	0	0		yes
zf-C3HC4	Pfam-B_17923	PF00097	PB017923	0.527	0.003	0		yes
Acyl_transf_3	7tm_6	PF01757	PF02949	0.526	0.001	0		yes
Pfam-B_11129	Kinesin	PB011129	PF00225	0.526	0	0		yes
Pfam-B_17219	Chitin_bind_4	PB017219	PF00379	0.526	0.003	0		yes
PGK	MED7	PF00162	PF05983	0.526	0	0		yes
Ribosomal_L35Ae	7tm_6	PF01247	PF02949	0.526	0.003	0		yes
Skb1	Pfam-B_18104	PF05185	PB018104	0.526	0	0		yes
Sprouty	Asp	PF05210	PF00026	0.526	0.001	0		yes
Ribosomal_L7Ae	PAX	PF01248	PF00292	0.525857	0.005	0		yes
ATP-synt_F	ATP-synt_D	PF01990	PF01813	0.525	0.001	0		yes
DNA_primase_lrg	DNA_pol_alpha_B	PF04104	PF04058	0.525	0	0		yes
MFAP1_C	AT_hook	PF06991	PF02178	0.525	0	0		yes
Pfam-B_8778	FYVE	PB008778	PF01363	0.525	0.003	0		yes
Prenyltrans	BTB	PF00432	PF00651	0.525	0.007	0		yes
Sas10_Utp3	GPI2	PF04000	PF06432	0.525	0	0		yes
STT3	DDOST_48kD	PF02516	PF03345	0.525	0.002	0		yes
TatD_DNase	Peptidase_S51	PF01026	PF03575	0.525	0	0		yes
vATP-synt_AC39	Pfam-B_86110	PF01992	PB086110	0.525	0	0		yes
vATP-synt_AC39	Arf	PF01992	PF00025	0.525	0.003	0		yes
Vps52	vATP-synt_AC39	PF04129	PF01992	0.525	0	0		yes
zf-HIT	PP-binding	PF04438	PF00550	0.525	0.003	0		yes
Cytochrom_C1	bZIP	PF02167	PF00170	0.524	0.003	0		yes
LSM	DUF125	PF01423	PF01988	0.524	0.007	0		yes
Na_H_antiport_1	Na_H_antiport_1	PF06965	PF06965	0.524	0	0		yes
Pfam-B_75870	Nrap	PB075870	PF03813	0.524	0	0		yes
Surp	Homeobox	PF01805	PF00046	0.524	0.007	0
vATP-synt_E	CN_hydrolase	PF01991	PF00795	0.524	0	0		yes
Mn_catalase	Mn_catalase	PF05067	PF05067	0.523	0	1		yes
Spermine_synth	Spermine_synth	PF01564	PF01564	0.523	0.001	1		yes
Glycogen_syn	14-3-3	PF05693	PF00244	0.523	0.009	0		yes
GrpE	BAR	PF01025	PF03114	0.523	0	0		yes
Paf1	Leo1	PF03985	PF04004	0.523	0.002	0		yes
Pfam-B_5442	Glyco_transf_8	PB005442	PF01501	0.523	0	0		yes
Porin_3	MAS20	PF01459	PF02064	0.523	0.002	0		yes
Ribosomal_L1	NUDIX	PF00687	PF00293	0.523	0.006	0		yes
Ribosomal_L38e	Aa_trans	PF01781	PF01490	0.523	0.001	0		yes
Ribosomal_L7Ae	Rcd1	PF01248	PF04078	0.523	0.006	0		yes
Ribosomal_L7Ae	Fibrillarin	PF01248	PF01269	0.523	0.006	0		yes
Spo7	NIF	PF03907	PF03031	0.523	0.001	0		yes
TFIID_30kDa	Clp1	PF03540	PF06807	0.523	0	0		yes
Thy1	Ribonuc_L-PSP	PF02511	PF01042	0.523	0	0		yes
Uricase	ODC_AZ	PF01014	PF02100	0.523	0	0		yes
V-ATPase_G	ATP-synt_F	PF03179	PF01990	0.523	0	0		yes
vATP-synt_AC39	14-3-3	PF01992	PF00244	0.523	0.007	0		yes
FKBP_C	Cyclin_N	PF00254	PF00134	0.522956	0.008	0	*
WW	TIG	PF00397	PF01833	0.522691	0.002	0	*
Kazal_2	BTB	PF07648	PF00651	0.522396	0.003	0	*
V-set	V-set	PF07686	PF07686	0.522	0.002	1		yes
MED7	F_bP_aldolase	PF05983	PF01116	0.522	0.003	0		yes
Pfam-B_100565	Gpi16	PB100565	PF04113	0.522	0	0		yes
Pfam-B_100857	ATP-synt	PB100857	PF00231	0.522	0.002	0		yes
Pfam-B_13964	Adap_comp_sub	PB013964	PF00928	0.522	0.002	0		yes
Pfam-B_17923	La	PB017923	PF05383	0.522	0.001	0		yes
Pfam-B_18621	BIR	PB018621	PF00653	0.522	0.001	0		yes
Pfam-B_20675	CBFD_NFYB_HMF	PB020675	PF00808	0.522	0.006	0		yes
Pfam-B_81415	APG12	PB081415	PF04110	0.522	0	0		yes
Pfam-B_83309	efhand	PB083309	PF00036	0.522	0.01	0		yes
Pfam-B_9281	Pfam-B_62736	PB009281	PB062736	0.522	0	0		yes
Ribosomal_L3	Img2	PF00297	PF05046	0.522	0.001	0		yes
Ribosomal_L31e	Chitin_bind_4	PF01198	PF00379	0.522	0.007	0		yes
RNA_pol_Rpc82	RNA_pol_Rpc34	PF05645	PF05158	0.522	0.001	0		yes
Spc97_Spc98	Pfam-B_13984	PF04130	PB013984	0.522	0	0		yes
TatD_DNase	AT_hook	PF01026	PF02178	0.522	0.001	0		yes
UCR_TM	SIR2	PF02921	PF02146	0.522	0.002	0		yes
Pfam-B_74436	EGF_CA	PB074436	PF07645	0.521654	0	0	*
Chorion_3	Ank	PF05387	PF00023	0.521245	0.003	0		yes
MS_channel	AhpC-TSA	PF00924	PF00578	0.521	0.001	0		yes
Nop52	Brix	PF05997	PF04427	0.521	0.001	0		yes
Pfam-B_13984	La	PB013984	PF05383	0.521	0	0		yes
Pfam-B_42139	Histone	PB042139	PF00125	0.521	0.006	0		yes
Pfam-B_447	Pfam-B_11824	PB000447	PB011824	0.521	0	0		yes
Ribosomal_L34e	Fibrinogen_C	PF01199	PF00147	0.521	0	0		yes
Ribosomal_S28e	Pfam-B_62736	PF01200	PB062736	0.521	0.001	0		yes
SNF7	Mob1_phocein	PF03357	PF03637	0.521	0.003	0		yes
Sua5_yciO_yrdC	Arrestin_N	PF01300	PF00339	0.521	0	0		yes
Tctex-1	Mito_carr	PF03645	PF00153	0.521	0.008	0		yes
TFIID_20kDa	DUF862	PF03847	PF05903	0.521	0.001	0		yes
UDPGT	Pfam-B_85685	PF00201	PB085685	0.521	0.001	0		yes
Utp14	Pfam-B_16701	PF04615	PB016701	0.521	0	0		yes
SH3_1	ChaC	PF00018	PF04752	0.520023	0.004	0	*
CIDE-N	adh_short	PF02017	PF00106	0.52	0.009	0		yes
Cytochrom_C	4HBT	PF00034	PF03061	0.52	0	0		yes
E1_dh	DM	PF00676	PF00751	0.52	0.001	0		yes
ER	CHCH	PF01133	PF06747	0.52	0.001	0		yes
IBN_N	DUF602	PF03810	PF04641	0.52	0.001	0		yes
La	CBM_14	PF05383	PF01607	0.52	0.003	0		yes
MAT1	Cyclin_N	PF06391	PF00134	0.52	0	0		yes
Pfam-B_13078	CBFB_NFYA	PB013078	PF02045	0.52	0	0		yes
Pfam-B_13702	LSM	PB013702	PF01423	0.52	0.001	0		yes
Pfam-B_29854	CDC50	PB029854	PF03381	0.52	0.002	0		yes
Pfam-B_32965	7tm_1	PB032965	PF00001	0.52	0.003	0		yes
Pfam-B_35839	IF-2B	PB035839	PF01008	0.52	0	0		yes
Pfam-B_51549	HMG_box	PB051549	PF00505	0.52	0.003	0		yes
Pfam-B_5898	Pfam-B_5898	PB005898	PB005898	0.52	0	0		yes
Pfam-B_891	Cpn60_TCP1	PB000891	PF00118	0.52	0.005	0		yes
Pfam-B_92937	Iso_dh	PB092937	PF00180	0.52	0.005	0		yes
Pfam-B_98245	Menin	PB098245	PF05053	0.52	0.002	0		yes
Porin_3	CSE2	PF01459	PF07544	0.52	0.001	0		yes
Pox_A12	DUF678	PF04651	PF05077	0.52	0	0		yes
RCSD	Pfam-B_81034	PF05177	PB081034	0.52	0.002	0		yes
Ribosomal_L14	F_actin_cap_B	PF00238	PF01115	0.52	0.003	0		yes
Ribosomal_L6	Lectin_C	PF00347	PF00059	0.52	0.009	0		yes
Ribosomal_L6e	G-alpha	PF01159	PF00503	0.52	0.003	0		yes
Ribosomal_S2	Ribosomal_S17	PF00318	PF00366	0.52	0.003	0		yes
RINT1_TIP1	Exonuc_X-T	PF04437	PF00929	0.52	0.004	0		yes
Skp1_POZ	Ribosomal_S8	PF03931	PF00410	0.52	0.002	0		yes
SURF4	PBP	PF02077	PF01161	0.52	0.002	0		yes
TFIID-18kDa	Pfam-B_75108	PF02269	PB075108	0.52	0.003	0		yes
TTL	efhand	PF03133	PF00036	0.52	0.008	0
ubiquitin	Pfam-B_22423	PF00240	PB022423	0.52	0.004	0		yes
UPF0183	ADH_zinc_N	PF03676	PF00107	0.52	0.004	0		yes
CTP_transf_2	Arm	PF01467	PF00514	0.519178	0	0	*
MobB	MobB	PF03205	PF03205	0.519	0	1		yes
G-alpha	Acetyltransf_1	PF00503	PF00583	0.519	0.006	0		yes
MTHFR	Cpn60_TCP1	PF02219	PF00118	0.519	0.007	0		yes
NAP	CBFB_NFYA	PF00956	PF02045	0.519	0.004	0		yes
NDK	Histone	PF00334	PF00125	0.519	0.004	0		yes
Peptidase_M14	AT_hook	PF00246	PF02178	0.519	0	0		yes
Pfam-B_1357	AA_permease	PB001357	PF00324	0.519	0	0		yes
Pfam-B_35839	GrpE	PB035839	PF01025	0.519	0	0		yes
Ribosomal_L3	PBP	PF00297	PF01161	0.519	0.002	0		yes
Ribosomal_L35Ae	PAX	PF01247	PF00292	0.519	0	0		yes
Ribosomal_L35Ae	DUF101	PF01247	PF01951	0.519	0.001	0		yes
Ribosomal_S12	BIR	PF00164	PF00653	0.519	0.003	0		yes
Ribosomal_S9	Pfam-B_19	PF00380	PB000019	0.519	0	0		yes
SOH1	Ham1p_like	PF05669	PF01725	0.519	0	0		yes
SUI1	Glyco_transf_20	PF01253	PF00982	0.519	0	0		yes
Syndecan	SOH1	PF01034	PF05669	0.519	0.001	0		yes
TFIID_20kDa	Pfam-B_2295	PF03847	PB002295	0.519	0	0		yes
UPF0029	IU_nuc_hydro	PF01205	PF01156	0.519	0.001	0		yes
Vps52	MFS_1	PF04129	PF07690	0.519	0.003	0		yes
MCM	Actin	PF00493	PF00022	0.518279	0.001	0	*
CbiA	CbiA	PF01656	PF01656	0.518189	0	1	*
MscL	MscL	PF01741	PF01741	0.518	0	0		yes
Nicastrin	HSP20	PF05450	PF00011	0.518	0.004	0		yes
Nop52	EMP24_GP25L	PF05997	PF01105	0.518	0	0		yes
Pfam-B_100738	Anti-silence	PB100738	PF04729	0.518	0	0		yes
Pfam-B_100738	efhand	PB100738	PF00036	0.518	0.01	0		yes
Pfam-B_4422	Pfam-B_20675	PB004422	PB020675	0.518	0	0		yes
Pfam-B_5433	Nucleopor_Nup85	PB005433	PF07575	0.518	0.001	0		yes
Pfam-B_5912	Exo_endo_phos	PB005912	PF03372	0.518	0.003	0		yes
Polyketide_cyc	Pfam-B_17	PF03364	PB000017	0.518	0	0		yes
Ppx-GppA	14-3-3	PF02541	PF00244	0.518	0.003	0		yes
RA	GATA	PF00788	PF00320	0.518	0.001	0		yes
Ribosomal_S19e	A1pp	PF01090	PF01661	0.518	0.001	0		yes
Ribosomal_S21e	Ribosomal_S2	PF01249	PF00318	0.518	0	0		yes
SNARE	Prenyltrans	PF05739	PF00432	0.518	0.005	0		yes
SNF7	Erg28	PF03357	PF03694	0.518	0.001	0		yes
TFIID-18kDa	TAFII55_N	PF02269	PF04658	0.518	0	0		yes
TH1	7tm_1	PF04858	PF00001	0.518	0.005	0		yes
Thiolase_C	Pfam-B_974	PF02803	PB000974	0.518	0.001	0		yes
ubiquitin	P53	PF00240	PF00870	0.518	0.01	0		yes
Vinculin	Lyase_1	PF01044	PF00206	0.518	0	0		yes
zf-C4	G-alpha	PF00105	PF00503	0.518	0.005	0
zf-HIT	NTF2	PF04438	PF02136	0.518	0.005	0		yes
TPR	TGS	PF00515	PF02824	0.517873	0.01	0	*
ubiquitin	Pfam-B_61507	PF00240	PB061507	0.517569	0.001	0		yes
Ran_BP1	NTF2	PF00638	PF02136	0.517503	0.001	0		yes
Arginase	Arginase	PF00491	PF00491	0.517	0	1		yes
Rib_5-P_isom_A	Rib_5-P_isom_A	PF06026	PF06026	0.517	0	1		yes
HlyD	ACR_tran	PF00529	PF00873	0.517	0	0		yes
Iso_dh	CDC45	PF00180	PF02724	0.517	0.001	0		yes
KE2	IQ	PF01920	PF00612	0.517	0.006	0		yes
LSM	2-Hacid_dh_C	PF01423	PF02826	0.517	0.006	0
Nrap	Fibrillarin	PF03813	PF01269	0.517	0.002	0		yes
Nup133	Chitin_bind_4	PF04044	PF00379	0.517	0.004	0		yes
Occludin_ELL	efhand	PF07303	PF00036	0.517	0.008	0		yes
Pfam-B_498	Pfam-B_498	PB000498	PB000498	0.517	0.003	0		yes
Pfam-B_5518	Pfam-B_4887	PB005518	PB004887	0.517	0	0		yes
Pfam-B_75870	MED7	PB075870	PF05983	0.517	0	0		yes
Pfam-B_78910	PAXNEB	PB078910	PF05625	0.517	0	0		yes
Pfam-B_87329	Pfam-B_103098	PB087329	PB103098	0.517	0	0		yes
Pfam-B_95762	Pfam-B_73968	PB095762	PB073968	0.517	0	0		yes
Rhodanese	Pfam-B_65439	PF00581	PB065439	0.517	0	0		yes
Ribosomal_60s	F_actin_cap_B	PF00428	PF01115	0.517	0.005	0		yes
Ribosomal_L18e	AAA	PF00828	PF00004	0.517	0.006	0		yes
Sec1	Pept_C1-like	PF00995	PF03051	0.517	0.004	0		yes
SOH1	Aa_trans	PF05669	PF01490	0.517	0.003	0		yes
Suf	Actin	PF05843	PF00022	0.517	0.006	0		yes
TAFII55_N	PTR2	PF04658	PF00854	0.517	0	0		yes
Tctex-1	Pfam-B_17755	PF03645	PB017755	0.517	0.001	0		yes
TFIID_20kDa	FYVE	PF03847	PF01363	0.517	0.002	0		yes
UbiA	SAP	PF01040	PF02037	0.517	0	0		yes
V-ATPase_C	ATP-synt_D	PF03223	PF01813	0.517	0	0		yes
vATP-synt_AC39	PS_Dcarbxylase	PF01992	PF02666	0.517	0.001	0		yes
vATP-synt_E	HMG_box	PF01991	PF00505	0.517	0.005	0		yes
zf-HIT	Chorion_3	PF04438	PF05387	0.517	0.001	0		yes
4HBT	4HBT	PF03061	PF03061	0.516423	0.001	1		yes
SH3_1	Arginase	PF00018	PF00491	0.516283	0.003	0	*
ALAD	ALAD	PF00490	PF00490	0.516	0	1		yes
APC10	Actin	PF03256	PF00022	0.516	0.01	0		yes
DSPc	CAP	PF00782	PF01213	0.516	0.002	0		yes
ECH	Chorion_3	PF00378	PF05387	0.516	0.002	0		yes
Homeobox	DUF814	PF00046	PF05670	0.516	0.006	0		yes
ORC2	7tm_1	PF04084	PF00001	0.516	0.003	0		yes
OstA	Cpn60_TCP1	PF03968	PF00118	0.516	0.003	0		yes
Peptidase_M3	AAA	PF01432	PF00004	0.516	0.003	0
Pfam-B_14	ENTH	PB000014	PF01417	0.516	0.006	0		yes
Pfam-B_18666	G-gamma	PB018666	PF00631	0.516	0.001	0		yes
Pfam-B_21150	Pfam-B_17162	PB021150	PB017162	0.516	0.001	0		yes
Pfam-B_31386	dCMP_cyt_deam	PB031386	PF00383	0.516	0	0		yes
Pfam-B_44735	LSM	PB044735	PF01423	0.516	0.005	0		yes
Pfam-B_5912	Peptidase_C48	PB005912	PF02902	0.516	0	0		yes
Pfam-B_6354	adh_short	PB006354	PF00106	0.516	0.006	0		yes
Pfam-B_94093	Chorismate_synt	PB094093	PF01264	0.516	0	0		yes
Pox_Ag35	Orthopox_A49R	PF03286	PF06489	0.516	0	0		yes
Propep_M14	Pfam-B_9713	PF02244	PB009713	0.516	0.001	0		yes
Ras	DHO_dh	PF00071	PF01180	0.516	0.01	0		yes
RecA	Cpn60_TCP1	PF00154	PF00118	0.516	0.01	0		yes
RNase_PH	PGAM	PF01138	PF00300	0.516	0	0		yes
SBP_bac_3	BPD_transp_1	PF00497	PF00528	0.516	0	0		yes
SDF	Cpn60_TCP1	PF00375	PF00118	0.516	0.006	0		yes
SNF7	SNF7	PF03357	PF03357	0.516	0	0		yes
SOH1	Pfam-B_99113	PF05669	PB099113	0.516	0	0		yes
TFIID_20kDa	PfkB	PF03847	PF00294	0.516	0.003	0		yes
vATP-synt_AC39	Pfam-B_88083	PF01992	PB088083	0.516	0	0		yes
vATP-synt_E	V-ATPase_H	PF01991	PF03224	0.516	0.002	0		yes
zf-C3HC4	Pfam-B_2394	PF00097	PB002394	0.516	0.01	0		yes
zf-CCCH	Glyco_transf_15	PF00642	PF01793	0.516	0.004	0		yes
Zn_clus	Pfam-B_69602	PF00172	PB069602	0.516	0.003	0		yes
NHase_beta	NHase_alpha	PF02211	PF02979	0.515	0.001	1		yes
PTA_PTB	PTA_PTB	PF01515	PF01515	0.515	0.001	1		yes
Herpes_HEPA	Herpes_Helicase	PF03324	PF02689	0.515	0	0		yes
LSM	ARID	PF01423	PF01388	0.515	0.005	0		yes
LSM	DUF101	PF01423	PF01951	0.515	0.009	0		yes
MED6	Globin	PF04934	PF00042	0.515	0	0		yes
PDCD9	HORMA	PF07147	PF02301	0.515	0.001	0		yes
Pfam-B_102107	CBFB_NFYA	PB102107	PF02045	0.515	0	0		yes
Pfam-B_10926	HSBP1	PB010926	PF06825	0.515	0	0		yes
Pfam-B_40006	IBN_N	PB040006	PF03810	0.515	0.001	0		yes
Pfam-B_75870	Citrate_synt	PB075870	PF00285	0.515	0.002	0		yes
Pfam-B_9477	PAX	PB009477	PF00292	0.515	0.001	0		yes
Pfam-B_94901	7tm_1	PB094901	PF00001	0.515	0.01	0		yes
Pfam-B_99113	GAL11	PB099113	PF05397	0.515	0.001	0		yes
Proteasome	Pfam-B_52661	PF00227	PB052661	0.515	0.009	0		yes
Ribosomal_L22e	Pfam-B_1	PF01776	PB000001	0.515	0.005	0
Ribosomal_L36	Ribosomal_L3	PF00444	PF00297	0.515	0	0		yes
Ribosomal_S19e	Pfam-B_34461	PF01090	PB034461	0.515	0.001	0		yes
Ribosomal_S7e	Mob1_phocein	PF01251	PF03637	0.515	0.002	0		yes
Sec6	COG6	PF06046	PF06419	0.515	0.002	0		yes
SH3BP5	BAF	PF05276	PF02961	0.515	0	0		yes
Skp1_POZ	Ribosomal_S26e	PF03931	PF01283	0.515	0.002	0		yes
SNF5	ARID	PF04855	PF01388	0.515	0	0		yes
SNF7	DUF468	PF03357	PF04318	0.515	0	0		yes
SOH1	Pfam-B_82684	PF05669	PB082684	0.515	0	0		yes
Tctex-1	MA3	PF03645	PF02847	0.515	0	0		yes
TFIID-18kDa	TFIIA	PF02269	PF03153	0.515	0.001	0		yes
TFIID-31kDa	TFIID-18kDa	PF02291	PF02269	0.515	0	0		yes
TPR	Pfam-B_80537	PF00515	PB080537	0.515	0.004	0		yes
Pfam-B_30653	bZIP	PB030653	PF00170	0.514332	0.001	0	*
ATP-synt_C	ATP-synt_C	PF00137	PF00137	0.514	0.003	1		yes
DUF850	COesterase	PF05863	PF00135	0.514	0.001	0		yes
Metallophos	Diphthamide_syn	PF00149	PF01866	0.514	0.002	0		yes
p25-alpha	MAGSP	PF05517	PF03082	0.514	0	0		yes
Pfam-B_1	Cecropin	PB000001	PF00272	0.514	0.01	0
Pfam-B_10926	Paf1	PB010926	PF03985	0.514	0.001	0		yes
Pfam-B_26595	Pfam-B_21150	PB026595	PB021150	0.514	0	0		yes
Pfam-B_371	CK_II_beta	PB000371	PF01214	0.514	0.003	0		yes
Pfam-B_51929	Pfam-B_51929	PB051929	PB051929	0.514	0.001	0		yes
Pfam-B_5898	Nramp	PB005898	PF01566	0.514	0.001	0		yes
Pfam-B_81034	Leo1	PB081034	PF04004	0.514	0	0		yes
Pfam-B_92937	MAP1_LC3	PB092937	PF02991	0.514	0.001	0		yes
Ras	Pept_C1-like	PF00071	PF03051	0.514	0.01	0		yes
Ribosomal_60s	Peptidase_M17	PF00428	PF00883	0.514	0.003	0		yes
Ribosomal_L14	HMA	PF00238	PF00403	0.514	0.002	0		yes
Ribosomal_L32e	Lung_7-TM_R	PF01655	PF06814	0.514	0	0		yes
Ribosomal_S11	COG6	PF00411	PF06419	0.514	0.001	0		yes
RNA_pol_Rpc34	Pfam-B_6720	PF05158	PB006720	0.514	0	0		yes
Serendipity_A	Pfam-B_624	PF05482	PB000624	0.514	0.001	0		yes
SUI1	Aminotran_3	PF01253	PF00202	0.514	0	0		yes
TFIID_20kDa	Pfam-B_10473	PF03847	PB010473	0.514	0.001	0		yes
Thi4	Ras	PF01946	PF00071	0.514	0.006	0		yes
Translin	SAP18	PF01997	PF06487	0.514	0	0		yes
UCR_UQCRX_QCR9	CBM_14	PF05365	PF01607	0.514	0.006	0		yes
UPF0005	G-patch	PF01027	PF01585	0.514	0.002	0		yes
UreD	RNA_pol_Rpb6	PF01774	PF01192	0.514	0.001	0		yes
V_ATPase_I	RA	PF01496	PF00788	0.514	0	0		yes
V_ATPase_I	Fork_head	PF01496	PF00250	0.514	0.003	0		yes
Yip1	Sas10_Utp3	PF04893	PF04000	0.514	0.001	0		yes
Aldedh	Aldedh	PF00171	PF00171	0.513574	0.009	1		yes
MAD	MAD	PF05557	PF05557	0.513	0	1		yes
DUF525	Chitin_bind_4	PF04379	PF00379	0.513	0.003	0		yes
KH_1	DUF171	PF00013	PF02598	0.513	0.001	0		yes
MMR_HSR1	Asp	PF01926	PF00026	0.513	0.003	0		yes
ODC_AZ	Exonuc_X-T	PF02100	PF00929	0.513	0.003	0		yes
Pfam-B_12534	Mito_carr	PB012534	PF00153	0.513	0.002	0		yes
Pfam-B_18104	BAR	PB018104	PF03114	0.513	0	0		yes
Pfam-B_38644	DREV	PB038644	PF05219	0.513	0.001	0		yes
Pfam-B_52661	Hist_deacetyl	PB052661	PF00850	0.513	0.005	0		yes
Pfam-B_5518	Pfam-B_5518	PB005518	PB005518	0.513	0	0		yes
Pfam-B_64421	Pfam-B_63937	PB064421	PB063937	0.513	0	0		yes
Pfam-B_6885	G-alpha	PB006885	PF00503	0.513	0.001	0		yes
Pfam-B_81879	CBFD_NFYB_HMF	PB081879	PF00808	0.513	0.004	0		yes
Pfam-B_92937	Pfam-B_14022	PB092937	PB014022	0.513	0.001	0		yes
PTPS	ArfGap	PF01242	PF01412	0.513	0	0		yes
Ribosomal_L22	Lactamase_B	PF00237	PF00753	0.513	0.003	0		yes
Ribosomal_S2	HSF_DNA-bind	PF00318	PF00447	0.513	0.001	0		yes
RRF	ECH	PF01765	PF00378	0.513	0.005	0		yes
RTA1	ELO	PF04479	PF01151	0.513	0.002	0		yes
Serendipity_A	Pfam-B_13	PF05482	PB000013	0.513	0.001	0		yes
Serendipity_A	CBM_14	PF05482	PF01607	0.513	0.007	0		yes
SOH1	NOT2_3_5	PF05669	PF04153	0.513	0.002	0		yes
TCTP	Pfam-B_35839	PF00838	PB035839	0.513	0	0		yes
TFIIA	Ribosomal_L22e	PF03153	PF01776	0.513	0	0		yes
TFIID_30kDa	SRF-TF	PF03540	PF00319	0.513	0.003	0		yes
TFIID_30kDa	RNA_pol_Rpb6	PF03540	PF01192	0.513	0.004	0		yes
TMS_TDE	Asparaginase	PF03348	PF00710	0.513	0.002	0		yes
vATP-synt_AC39	Anp1	PF01992	PF03452	0.513	0	0		yes
zf-CCCH	Ssu72	PF00642	PF04722	0.513	0.001	0		yes
Zn_clus	Pfam-B_46575	PF00172	PB046575	0.513	0.002	0		yes
Ras	AA_kinase	PF00071	PF00696	0.512946	0.008	0	*
CIDE-N	CIDE-N	PF02017	PF02017	0.512	0	0		yes
Glyco_transf_22	EMP24_GP25L	PF03901	PF01105	0.512	0.002	0		yes
La	Actin	PF05383	PF00022	0.512	0.002	0		yes
MAT_Alpha1	Histone	PF04769	PF00125	0.512	0.002	0		yes
Pfam-B_13078	Ebp2	PB013078	PF05890	0.512	0	0		yes
Pfam-B_31451	Chitin_bind_4	PB031451	PF00379	0.512	0.003	0		yes
Pfam-B_4884	Glyco_hydro_47	PB004884	PF01532	0.512	0	0		yes
Pfam-B_6838	Cpn60_TCP1	PB006838	PF00118	0.512	0.001	0		yes
Pfam-B_81879	Pfam-B_1	PB081879	PB000001	0.512	0.003	0		yes
Pfam-B_8261	Cytochrom_C	PB008261	PF00034	0.512	0.001	0		yes
Pfam-B_92596	Nup84_Nup100	PB092596	PF04121	0.512	0	0		yes
PGAM	Pfam-B_11772	PF00300	PB011772	0.512	0.004	0		yes
PP-binding	DUF846	PF00550	PF05832	0.512	0	0		yes
Ras	Pfam-B_5516	PF00071	PB005516	0.512	0.005	0
Ribosomal_S7	ECH	PF00177	PF00378	0.512	0.009	0		yes
Sas10_Utp3	ERG4_ERG24	PF04000	PF01222	0.512	0	0		yes
SET	KOW	PF00856	PF00467	0.512	0.005	0
SUI1	PP2C	PF01253	PF00481	0.512	0	0		yes
zf-Tim10_DDP	ODC_AZ	PF02953	PF02100	0.512	0.003	0		yes
FecCD	FecCD	PF01032	PF01032	0.511	0	1		yes
LT-IIB	Enterotoxin_a	PF06453	PF01375	0.511	0.002	1		yes
Pterin_4a	Pterin_4a	PF01329	PF01329	0.511	0.001	1		yes
FKBP_C	7tm_6	PF00254	PF02949	0.511	0.003	0		yes
MAM33	Anti-silence	PF02330	PF04729	0.511	0.001	0		yes
MetJ	MetJ	PF01340	PF01340	0.511	0	0		yes
MFAP1_C	CIDE-N	PF06991	PF02017	0.511	0	0		yes
MIR	DHFR_1	PF02815	PF00186	0.511	0	0		yes
NUDIX	Acetyltransf_1	PF00293	PF00583	0.511	0.006	0		yes
OST3_OST6	DDOST_48kD	PF04756	PF03345	0.511	0.001	0		yes
p450	Nol1_Nop2_Fmu	PF00067	PF01189	0.511	0.007	0		yes
Pfam-B_10432	FKBP_C	PB010432	PF00254	0.511	0.002	0		yes
Pfam-B_46321	Pfam-B_46321	PB046321	PB046321	0.511	0	0		yes
Pfam-B_63937	LSM	PB063937	PF01423	0.511	0.006	0		yes
Pfam-B_67679	Actin	PB067679	PF00022	0.511	0.007	0		yes
Pfam-B_72907	AA_permease	PB072907	PF00324	0.511	0.002	0		yes
Pfam-B_88416	COG6	PB088416	PF06419	0.511	0	0		yes
Pfam-B_972	Pfam-B_17219	PB000972	PB017219	0.511	0	0		yes
PP2C	Pfam-B_14	PF00481	PB000014	0.511	0.007	0
Proteasome	Anp1	PF00227	PF03452	0.511	0.01	0		yes
Ribosomal_60s	Mgm101p	PF00428	PF06420	0.511	0	0		yes
Ribosomal_L23	A_deamin	PF00276	PF02137	0.511	0	0		yes
RINT1_TIP1	Pfam-B_55793	PF04437	PB055793	0.511	0	0		yes
RNA_pol_Rpc34	Pfam-B_83309	PF05158	PB083309	0.511	0.001	0		yes
RNA_pol_Rpc34	PAX	PF05158	PF00292	0.511	0.002	0		yes
RTA1	Pfam-B_81879	PF04479	PB081879	0.511	0.002	0		yes
SIR2	Pfam-B_17923	PF02146	PB017923	0.511	0.001	0		yes
SIR2	MSSP	PF02146	PF03940	0.511	0.004	0		yes
SKIP_SNW	DnaJ	PF02731	PF00226	0.511	0	0		yes
SRP1_TIP1	Pterin_4a	PF00660	PF01329	0.511	0.005	0		yes
Steroid_dh	IU_nuc_hydro	PF02544	PF01156	0.511	0	0		yes
SUI1	Ank	PF01253	PF00023	0.511	0.005	0
UCR_TM	Ank	PF02921	PF00023	0.511	0.007	0		yes
UPF0029	FliS	PF01205	PF02561	0.511	0	0		yes
UPF0171	ArfGap	PF03666	PF01412	0.511	0.002	0		yes
vATP-synt_E	Pfam-B_5052	PF01991	PB005052	0.511	0.001	0		yes
zf-C3HC4	Ribosomal_L15e	PF00097	PF00827	0.511	0.009	0		yes
Zn_clus	Erg28	PF00172	PF03694	0.511	0.003	0		yes
Ras	Pfam-B_17923	PF00071	PB017923	0.510814	0.009	0		yes
TFIIA	TBP	PF03153	PF00352	0.51	0.002	1		yes
COX5B	Carn_acyltransf	PF01215	PF00755	0.51	0.001	0		yes
ExbD	AmiS_UreI	PF02472	PF02293	0.51	0.002	0		yes
FYVE	ACP53EA	PF01363	PF06313	0.51	0.001	0		yes
IF4E	eIF_4EBP	PF01652	PF05456	0.51	0.001	0		yes
MFS_1	FYRN	PF07690	PF05964	0.51	0.003	0		yes
NAC	Chorion_2	PF01849	PF03964	0.51	0	0		yes
NTF2	MBT	PF02136	PF02820	0.51	0.001	0		yes
OS-D	IF4E	PF03392	PF01652	0.51	0.002	0		yes
PAP2	Cation_efflux	PF01569	PF01545	0.51	0	0		yes
Peptidase_M24	EMP24_GP25L	PF00557	PF01105	0.51	0.001	0		yes
Pfam-B_102168	ATP-synt_C	PB102168	PF00137	0.51	0.003	0		yes
Pfam-B_11772	Pfam-B_1	PB011772	PB000001	0.51	0.003	0
Pfam-B_11772	efhand	PB011772	PF00036	0.51	0.007	0		yes
Pfam-B_42561	Bromodomain	PB042561	PF00439	0.51	0.002	0		yes
Pfam-B_5433	Fip1	PB005433	PF05182	0.51	0.001	0		yes
Pfam-B_71124	Elongin_A	PB071124	PF06881	0.51	0	0		yes
Pfam-B_80785	LSM	PB080785	PF01423	0.51	0.008	0		yes
Pro_isomerase	Pfam-B_17162	PF00160	PB017162	0.51	0.004	0		yes
Pro_isomerase	Peptidase_M18	PF00160	PF02127	0.51	0.004	0		yes
Proteasome	Pfam-B_11708	PF00227	PB011708	0.51	0.01	0		yes
Ras	Pfam-B_90255	PF00071	PB090255	0.51	0.006	0		yes
Ribosomal_L7Ae	Glyco_hydro_47	PF01248	PF01532	0.51	0.01	0		yes
Ribosomal_S19e	NAC	PF01090	PF01849	0.51	0	0		yes
SNF5	Pfam-B_42139	PF04855	PB042139	0.51	0	0		yes
SNF7	Pfam-B_29218	PF03357	PB029218	0.51	0	0		yes
SOH1	Histone	PF05669	PF00125	0.51	0.004	0		yes
SUI1	Fe-ADH	PF01253	PF00465	0.51	0.001	0		yes
TFIID_20kDa	Actin	PF03847	PF00022	0.51	0.01	0		yes
TPR	NAC	PF00515	PF01849	0.51	0.009	0
Utp14	Pfam-B_75141	PF04615	PB075141	0.51	0	0		yes
vATP-synt_AC39	G-alpha	PF01992	PF00503	0.51	0.005	0		yes
zf-C3HC4	Ribosomal_S17e	PF00097	PF00833	0.51	0.004	0		yes
zf-UBP	Adenylsucc_synt	PF02148	PF00709	0.51	0	0		yes
Zn_clus	Pantoate_ligase	PF00172	PF02569	0.51	0.002	0		yes
Zn_clus	Pfam-B_92937	PF00172	PB092937	0.51	0.002	0		yes
Pfam-B_2145	IL10	PB002145	PF00726	0.509306	0	0	*
SecB	SecB	PF02556	PF02556	0.509	0	1		yes
SeqA	SeqA	PF03925	PF03925	0.509	0	1		yes
Cullin	Chorion_3	PF00888	PF05387	0.509	0.004	0		yes
Glucosamine_iso	Amidohydro_1	PF01182	PF01979	0.509	0.001	0		yes
Linker_histone	HhH-GPD	PF00538	PF00730	0.509	0	0		yes
OSCP	ATP-synt_B	PF00213	PF00430	0.509	0	0		yes
Oxidored_FMN	Actin	PF00724	PF00022	0.509	0.008	0		yes
Pericardin_rpt	Ferritin	PF07054	PF00210	0.509	0.007	0		yes
Pfam-B_1300	Cpn10	PB001300	PF00166	0.509	0	0		yes
Pfam-B_17	Cytochrom_C	PB000017	PF00034	0.509	0.001	0		yes
Pfam-B_24706	ADH_zinc_N	PB024706	PF00107	0.509	0.008	0		yes
Pfam-B_37571	KH_1	PB037571	PF00013	0.509	0.001	0		yes
Pfam-B_5052	CBFB_NFYA	PB005052	PF02045	0.509	0	0		yes
Pfam-B_6775	DUF171	PB006775	PF02598	0.509	0	0		yes
Pfam-B_70121	ECH	PB070121	PF00378	0.509	0.001	0		yes
Pfam-B_75870	CHCH	PB075870	PF06747	0.509	0	0		yes
Pfam-B_79355	G-alpha	PB079355	PF00503	0.509	0.004	0		yes
Pfam-B_8183	Amidase	PB008183	PF01425	0.509	0.001	0		yes
Pfam-B_93385	Cyclin_N	PB093385	PF00134	0.509	0.001	0		yes
Pfam-B_972	HSP70	PB000972	PF00012	0.509	0.004	0		yes
Ribosomal_L22e	FKBP_C	PF01776	PF00254	0.509	0	0		yes
Ribosomal_L7Ae	ATP-synt_D	PF01248	PF01813	0.509	0.008	0		yes
Ribosomal_S17	Phospholip_A2_2	PF00366	PF05826	0.509	0	0		yes
RNA_pol_Rpb4	Mt_ATP-synt_D	PF03874	PF05873	0.509	0.002	0		yes
RNA_pol_Rpb8	DUF148	PF03870	PF02520	0.509	0.004	0		yes
RRS1	Nup84_Nup100	PF04939	PF04121	0.509	0.001	0		yes
Sas10_Utp3	PseudoU_synth_1	PF04000	PF01416	0.509	0	0		yes
Sec1	Pfam-B_45528	PF00995	PB045528	0.509	0.008	0		yes
SNF7	Pfam-B_62736	PF03357	PB062736	0.509	0	0		yes
SNF7	ATP-synt_F	PF03357	PF01990	0.509	0.003	0		yes
SOH1	Pfam-B_62736	PF05669	PB062736	0.509	0.001	0		yes
SOH1	GTP_CDC	PF05669	PF00735	0.509	0.001	0		yes
Sprouty	CRAL_TRIO	PF05210	PF00650	0.509	0.001	0		yes
SRF-TF	MAT_Alpha1	PF00319	PF04769	0.509	0	0		yes
TB2_DP1_HVA22	TB2_DP1_HVA22	PF03134	PF03134	0.509	0.002	0		yes
TFIID-18kDa	TAF4	PF02269	PF05236	0.509	0.002	0		yes
TFIID-31kDa	Pfam-B_62736	PF02291	PB062736	0.509	0	0		yes
Thi4	Copper-fist	PF01946	PF00649	0.509	0.001	0		yes
TIM	Glyco_hydro_18	PF00121	PF00704	0.509	0.004	0		yes
UPF0121	Pfam-B_81034	PF03661	PB081034	0.509	0	0		yes
vATP-synt_AC39	Pfam-B_71129	PF01992	PB071129	0.509	0	0		yes
Yip1	DUF846	PF04893	PF05832	0.509	0.003	0		yes
zf-CCCH	Pfam-B_18367	PF00642	PB018367	0.509	0.002	0		yes
RGS	G-alpha	PF00615	PF00503	0.508957	0	1	*
DNase_II	Bestrophin	PF03265	PF01062	0.508	0	0		yes
DUF254	DUF254	PF03164	PF03164	0.508	0	0		yes
E1_dh	COX5A	PF00676	PF02284	0.508	0.002	0		yes
efhand	DNase_II	PF00036	PF03265	0.508	0.01	0		yes
eIF-6	CBFB_NFYA	PF01912	PF02045	0.508	0.002	0		yes
FlgI	FlgH	PF02119	PF02107	0.508	0	0		yes
HlyIII	CBFD_NFYB_HMF	PF03006	PF00808	0.508	0.001	0		yes
LIM	ENT	PF00412	PF03735	0.508	0.003	0		yes
Mito_carr	Cadherin	PF00153	PF00028	0.508	0.007	0		yes
ODC_AZ	Chorion_3	PF02100	PF05387	0.508	0	0		yes
ODC_AZ	G-alpha	PF02100	PF00503	0.508	0.001	0		yes
PA26	p450	PF04636	PF00067	0.508	0.003	0		yes
Peptidase_M14	adh_short	PF00246	PF00106	0.508	0.003	0
Pfam-B_10735	Homeobox	PB010735	PF00046	0.508	0.006	0		yes
Pfam-B_2394	adh_short	PB002394	PF00106	0.508	0.009	0		yes
Pfam-B_75870	KH_1	PB075870	PF00013	0.508	0	0		yes
Pfam-B_75870	Amidase	PB075870	PF01425	0.508	0.003	0		yes
Pfam-B_92937	BSD	PB092937	PF03909	0.508	0.002	0		yes
Pfam-B_99707	Cullin	PB099707	PF00888	0.508	0.002	0		yes
PGAM	Pfam-B_47808	PF00300	PB047808	0.508	0	0		yes
Phospholip_A2_2	ODC_AZ	PF05826	PF02100	0.508	0.001	0		yes
PP-binding	PP-binding	PF00550	PF00550	0.508	0	0		yes
PP-binding	MerR	PF00550	PF00376	0.508	0.004	0		yes
PTS_2-RNA	Fibrillarin	PF01885	PF01269	0.508	0.002	0		yes
RhoGAP	PAX	PF00620	PF00292	0.508	0.003	0		yes
Ribosomal_60s	COX5A	PF00428	PF02284	0.508	0.004	0		yes
Ribosomal_L3	MRP-L47	PF00297	PF06984	0.508	0	0		yes
Ribosomal_L31e	Pfam-B_84181	PF01198	PB084181	0.508	0	0		yes
Ribosomal_L35Ae	7tm_1	PF01247	PF00001	0.508	0.002	0		yes
Ribosomal_L6	ATP-synt_C	PF00347	PF00137	0.508	0.004	0		yes
Ribosomal_L7Ae	Nucleoplasmin	PF01248	PF03066	0.508	0.005	0		yes
Ribosomal_S26e	Pfam-B_12574	PF01283	PB012574	0.508	0.001	0		yes
SIR2	Gamma-thionin	PF02146	PF00304	0.508	0	0		yes
SNF5	Histone	PF04855	PF00125	0.508	0.004	0		yes
SSB	Exo_endo_phos	PF00436	PF03372	0.508	0.008	0		yes
SUN	Pfam-B_75870	PF03856	PB075870	0.508	0.001	0		yes
TBP	HORMA	PF00352	PF02301	0.508	0.006	0		yes
TIM	OEP	PF00121	PF02321	0.508	0.001	0		yes
Translin	Pfam-B_17219	PF01997	PB017219	0.508	0.001	0		yes
UPF0057	Peptidase_M17	PF01679	PF00883	0.508	0.004	0		yes
UQ_con	DNA_pol_V	PF00179	PF04931	0.508	0.009	0		yes
vATP-synt_AC39	KE2	PF01992	PF01920	0.508	0.001	0		yes
vATP-synt_E	DUF833	PF01991	PF05742	0.508	0.001	0		yes
Vps26	GPP34	PF03643	PF05719	0.508	0.001	0		yes
YEATS	Pfam-B_91918	PF03366	PB091918	0.508	0	0		yes
YEATS	Pfam-B_3753	PF03366	PB003753	0.508	0.001	0		yes
zf-CCHC	Cecropin	PF00098	PF00272	0.508	0.001	0		yes
Zip	4HBT	PF02535	PF03061	0.508	0.005	0		yes
ZZ	SSB	PF00569	PF00436	0.508	0	0		yes
Radical_SAM	Cpn60_TCP1	PF04055	PF00118	0.507354	0.007	0	*
Metallophos	Ferrochelatase	PF00149	PF00762	0.507322	0.002	0	*
RasGEF_N	Pkinase	PF00618	PF00069	0.507015	0.01	0	*
ATP-synt_B	ATP-synt_B	PF00430	PF00430	0.507	0	0		yes
Chorion_2	Ank	PF03964	PF00023	0.507	0.01	0		yes
Dynein_light	CIDE-N	PF01221	PF02017	0.507	0.003	0		yes
fn3	DUF150	PF00041	PF02576	0.507	0	0		yes
G-alpha	ATP-synt_D	PF00503	PF01813	0.507	0.007	0		yes
Glyco_hydro_18	CBFB_NFYA	PF00704	PF02045	0.507	0.002	0		yes
IF-2B	ATP_bind_1	PF01008	PF03029	0.507	0.007	0		yes
PAX	Mtc	PF00292	PF03820	0.507	0	0		yes
Pfam-B_11708	GAL11	PB011708	PF05397	0.507	0.001	0		yes
Pfam-B_17	MRG	PB000017	PF05712	0.507	0.004	0		yes
Pfam-B_21150	Nsp1_C	PB021150	PF05064	0.507	0	0		yes
Pfam-B_21793	MSSP	PB021793	PF03940	0.507	0	0		yes
Pfam-B_5433	HSF_DNA-bind	PB005433	PF00447	0.507	0.003	0		yes
Pfam-B_67384	Pfam-B_36595	PB067384	PB036595	0.507	0.001	0		yes
Pfam-B_75870	Pfam-B_70121	PB075870	PB070121	0.507	0	0		yes
Pfam-B_8183	2-Hacid_dh	PB008183	PF00389	0.507	0.001	0		yes
Pfam-B_8261	Chorion_3	PB008261	PF05387	0.507	0.001	0		yes
Pfam-B_974	MAM	PB000974	PF00629	0.507	0.001	0		yes
PTS_EIIA_1	PTS-HPr	PF00358	PF00381	0.507	0	0		yes
Ribosomal_L15e	Pfam-B_9713	PF00827	PB009713	0.507	0	0		yes
Ribosomal_L35Ae	Actin	PF01247	PF00022	0.507	0.002	0		yes
Ribosomal_L36e	bZIP	PF01158	PF00170	0.507	0.002	0		yes
Ribosomal_L7Ae	DUF171	PF01248	PF02598	0.507	0.003	0		yes
Ribosomal_S10	CIDE-N	PF00338	PF02017	0.507	0.002	0		yes
Ribosomal_S8	Cofilin_ADF	PF00410	PF00241	0.507	0.002	0		yes
Ribosomal_S8e	CKS	PF01201	PF01111	0.507	0.001	0		yes
S10_plectin	Nucleoplasmin	PF03501	PF03066	0.507	0	0		yes
SCP	SAP18	PF00188	PF06487	0.507	0.002	0		yes
Serendipity_A	HSP20	PF05482	PF00011	0.507	0.003	0		yes
SH3_1	CK_II_beta	PF00018	PF01214	0.507	0.01	0
SNF7	Pfam-B_83450	PF03357	PB083450	0.507	0.001	0		yes
Suf	Clp1	PF05843	PF06807	0.507	0	0		yes
SUI1	Pro_isomerase	PF01253	PF00160	0.507	0.001	0		yes
TPR	SWIM	PF00515	PF04434	0.507	0.001	0		yes
Ubiq_cyt_C_chap	Pfam-B_12286	PF03981	PB012286	0.507	0	0		yes
UPF0183	Peptidase_S10	PF03676	PF00450	0.507	0	0		yes
V-ATPase_G	p25-alpha	PF03179	PF05517	0.507	0.001	0		yes
DAHP_synth_1	DAHP_synth_1	PF00793	PF00793	0.506414	0	1	*
zf-C4	HECT	PF00105	PF00632	0.506317	0.003	0	*
Pfam-B_99075	CBFD_NFYB_HMF	PB099075	PF00808	0.506006	0.001	0		yes
FecCD	ABC_tran	PF01032	PF00005	0.506	0.002	1		yes
Pantoate_transf	Pantoate_transf	PF02548	PF02548	0.506	0	1		yes
TK	TK	PF00265	PF00265	0.506	0	1		yes
ArsA_ATPase	Apyrase	PF02374	PF06079	0.506	0.002	0		yes
ChaC	bZIP	PF04752	PF00170	0.506	0.005	0		yes
Chorion_3	Aldedh	PF05387	PF00171	0.506	0.005	0		yes
DHFR_1	Calreticulin	PF00186	PF00262	0.506	0.002	0		yes
ENTH	Alpha-2-MRAP_C	PF01417	PF06401	0.506	0	0		yes
Exonuc_X-T	APG12	PF00929	PF04110	0.506	0	0		yes
F_actin_cap_B	Chorion_2	PF01115	PF03964	0.506	0	0		yes
Fork_head	Diphthamide_syn	PF00250	PF01866	0.506	0.003	0		yes
FtsA	FtsA	PF02491	PF02491	0.506	0	0		yes
Galactosyl_T	Actin	PF01762	PF00022	0.506	0.006	0		yes
HLH	DUF101	PF00010	PF01951	0.506	0.005	0		yes
HLH	DUF1253	PF00010	PF06862	0.506	0.005	0		yes
Innexin	60KD_IMP	PF00876	PF02096	0.506	0.005	0		yes
LTV	Bystin	PF04180	PF05291	0.506	0	0		yes
NOT2_3_5	F_actin_cap_B	PF04153	PF01115	0.506	0.001	0		yes
Pfam-B_103109	Glyco_transf_20	PB103109	PF00982	0.506	0	0		yes
Pfam-B_17923	Exonuc_X-T	PB017923	PF00929	0.506	0	0		yes
Pfam-B_18367	IF-2B	PB018367	PF01008	0.506	0.002	0		yes
Pfam-B_36453	ATP_bind_1	PB036453	PF03029	0.506	0.001	0		yes
Pfam-B_5052	CH	PB005052	PF00307	0.506	0.001	0		yes
Pfam-B_51549	GAL11	PB051549	PF05397	0.506	0.001	0		yes
Pfam-B_60635	Nup84_Nup100	PB060635	PF04121	0.506	0	0		yes
Pfam-B_67987	G-alpha	PB067987	PF00503	0.506	0.002	0		yes
Pfam-B_71132	NAPRTase	PB071132	PF04095	0.506	0	0		yes
Pfam-B_75870	Pfam-B_6775	PB075870	PB006775	0.506	0	0		yes
Pfam-B_77340	Pfam-B_77340	PB077340	PB077340	0.506	0	0		yes
Pfam-B_85010	CK_II_beta	PB085010	PF01214	0.506	0.001	0		yes
Pfam-B_93385	MED7	PB093385	PF05983	0.506	0	0		yes
Prenyltransf	Cys_Met_Meta_PP	PF01255	PF01053	0.506	0.001	0		yes
Response_reg	CheZ	PF00072	PF04344	0.506	0	0		yes
Ribosomal_L22e	Ribosomal_L22e	PF01776	PF01776	0.506	0	0		yes
Ribosomal_L32e	Pellino	PF01655	PF04710	0.506	0.001	0		yes
Ribosomal_S11	Pfam-B_12534	PF00411	PB012534	0.506	0	0		yes
SAICAR_synt	Cpn60_TCP1	PF01259	PF00118	0.506	0.003	0		yes
Sec62	Anp1	PF03839	PF03452	0.506	0	0		yes
SET	Pfam-B_15641	PF00856	PB015641	0.506	0	0		yes
STE2	Pfam-B_68548	PF02116	PB068548	0.506	0.001	0		yes
SURF4	MAT_Alpha1	PF02077	PF04769	0.506	0	0		yes
Thg1	Thg1	PF04446	PF04446	0.506	0	0		yes
TPR	RasGEF	PF00515	PF00617	0.506	0.004	0
Translin	PX	PF01997	PF00787	0.506	0.003	0		yes
Trypsin	Pfam-B_5912	PF00089	PB005912	0.506	0.003	0		yes
TSC22	Metallophos	PF01166	PF00149	0.506	0.003	0		yes
UQ_con	MAM	PF00179	PF00629	0.506	0.005	0		yes
vATP-synt_AC39	Pfam-B_42561	PF01992	PB042561	0.506	0.001	0		yes
WD40	Pfam-B_100562	PF00400	PB100562	0.506	0.008	0		yes
Yip1	Pex24p	PF04893	PF06398	0.506	0.004	0		yes
CopC	CopC	PF04234	PF04234	0.505	0.002	1		yes
Ribosomal_S6	Ribosomal_S15	PF01250	PF00312	0.505	0	1		yes
AmiS_UreI	60KD_IMP	PF02293	PF02096	0.505	0	0		yes
DMRL_synthase	ABC_tran	PF00885	PF00005	0.505	0.006	0		yes
DUF410	ArsA_ATPase	PF04190	PF02374	0.505	0.002	0		yes
ETF_beta	BIR	PF01012	PF00653	0.505	0.001	0		yes
F-box	APS_kinase	PF00646	PF01583	0.505	0.002	0		yes
HesB	Fer2	PF01521	PF00111	0.505	0.001	0		yes
Histone	Endosulfine	PF00125	PF04667	0.505	0.007	0		yes
IF-2B	ER	PF01008	PF01133	0.505	0.002	0		yes
Nucleopor_Nup85	Ferrochelatase	PF07575	PF00762	0.505	0	0		yes
Pfam-B_10735	Myosin_tail_1	PB010735	PF01576	0.505	0	0		yes
Pfam-B_29663	Pfam-B_19	PB029663	PB000019	0.505	0.001	0		yes
Pfam-B_35839	Arf	PB035839	PF00025	0.505	0.005	0		yes
Pfam-B_43884	APC10	PB043884	PF03256	0.505	0	0		yes
Pfam-B_50462	JmjC	PB050462	PF02373	0.505	0	0		yes
Pfam-B_5433	Gpi16	PB005433	PF04113	0.505	0	0		yes
Pfam-B_55902	MAS20	PB055902	PF02064	0.505	0	0		yes
Pfam-B_71125	Pfam-B_71125	PB071125	PB071125	0.505	0	0		yes
Pfam-B_71129	ArsA_ATPase	PB071129	PF02374	0.505	0.002	0		yes
Pfam-B_9281	DUF887	PB009281	PF05967	0.505	0.001	0		yes
Pfam-B_95237	Pfam-B_92596	PB095237	PB092596	0.505	0	0		yes
Pfam-B_974	Pfam-B_974	PB000974	PB000974	0.505	0	0		yes
Pfam-B_99075	Pfam-B_66380	PB099075	PB066380	0.505	0	0		yes
PMM	Adap_comp_sub	PF03332	PF00928	0.505	0.001	0		yes
polyprenyl_synt	FHA	PF00348	PF00498	0.505	0.004	0		yes
Proteasome	Pfam-B_32333	PF00227	PB032333	0.505	0.002	0		yes
Ribosomal_L22e	Adap_comp_sub	PF01776	PF00928	0.505	0.003	0		yes
Ribosomal_L3	Pfam-B_66252	PF00297	PB066252	0.505	0.001	0		yes
Robl_LC7	Glyco_hydro_18	PF03259	PF00704	0.505	0	0		yes
Saccharop_dh	DUF343	PF03435	PF03966	0.505	0	0		yes
Sec1	PfkB	PF00995	PF00294	0.505	0.009	0		yes
SelR	Aminotran_5	PF01641	PF00266	0.505	0.003	0		yes
SIR2	F_actin_cap_B	PF02146	PF01115	0.505	0.001	0		yes
SLT	Pfam-B_94511	PF01464	PB094511	0.505	0.001	0		yes
S-methyl_trans	DMRL_synthase	PF02574	PF00885	0.505	0	0		yes
SOH1	Pfam-B_59850	PF05669	PB059850	0.505	0.001	0		yes
SOH1	Formyl_trans_N	PF05669	PF00551	0.505	0.003	0		yes
TCTP	Dynein_light	PF00838	PF01221	0.505	0.002	0		yes
Tektin	Pfam-B_5052	PF03148	PB005052	0.505	0.001	0		yes
TFIIA	Lys	PF03153	PF00062	0.505	0.003	0		yes
TPR	TCTP	PF00515	PF00838	0.505	0.007	0		yes
UPF0099	efhand	PF01981	PF00036	0.505	0.009	0		yes
vATP-synt_AC39	Nop52	PF01992	PF05997	0.505	0.002	0		yes
Vps26	Glyco_hydro_47	PF03643	PF01532	0.505	0	0		yes
zf-Tim10_DDP	Pfam-B_371	PF02953	PB000371	0.505	0.001	0		yes
AIRS_C	AIRS_C	PF02769	PF02769	0.504	0	1		yes
CHD5	ArsA_ATPase	PF04420	PF02374	0.504	0	0		yes
Chorion_3	Adap_comp_sub	PF05387	PF00928	0.504	0.004	0		yes
DHquinase_II	Autotransporter	PF01220	PF03797	0.504	0	0		yes
DUF1241	Ank	PF06840	PF00023	0.504	0.004	0		yes
DUF343	ATP-synt_DE	PF03966	PF00401	0.504	0.002	0		yes
FlgH	AhpC-TSA	PF02107	PF00578	0.504	0.001	0		yes
Glyco_hydro_32	ArsA_ATPase	PF00251	PF02374	0.504	0	0		yes
Glyco_transf_20	Ctr	PF00982	PF04145	0.504	0	0		yes
HEAT_PBS	Cpn60_TCP1	PF03130	PF00118	0.504	0.001	0		yes
Inositol_P	Dynein_light	PF00459	PF01221	0.504	0.005	0		yes
Mss4	GMP_PDE_delta	PF04421	PF05351	0.504	0	0		yes
NAP	F-box	PF00956	PF00646	0.504	0.006	0		yes
Nrap	Bystin	PF03813	PF05291	0.504	0	0		yes
P21-Arc	Globin	PF04062	PF00042	0.504	0.004	0		yes
p450	ATP-synt_Eps	PF00067	PF04627	0.504	0.003	0		yes
p450	FYRN	PF00067	PF05964	0.504	0.006	0		yes
P53	Flavodoxin_2	PF00870	PF02525	0.504	0	0		yes
Pfam-B_48728	CLPTM1	PB048728	PF05602	0.504	0	0		yes
Pfam-B_88416	Pfam-B_27175	PB088416	PB027175	0.504	0	0		yes
PH	Pfam-B_88416	PF00169	PB088416	0.504	0.001	0		yes
Pox_I3	Pox_I3	PF04661	PF04661	0.504	0	0		yes
PPTA	Pfam-B_25331	PF01239	PB025331	0.504	0	0		yes
PRAI	Arf	PF00697	PF00025	0.504	0.003	0		yes
RasGEF	MRG	PF00617	PF05712	0.504	0.001	0		yes
Ribosomal_L34	COG6	PF00468	PF06419	0.504	0.001	0		yes
Ribosomal_L6e	Inositol_P	PF01159	PF00459	0.504	0.002	0		yes
Sec20	Pfam-B_55793	PF03908	PB055793	0.504	0	0		yes
SHMT	Pfam-B_15174	PF00464	PB015174	0.504	0	0		yes
Spc97_Spc98	DIM1	PF04130	PF02966	0.504	0	0		yes
Sprouty	Homeobox	PF05210	PF00046	0.504	0.008	0
Sterol_desat	3Beta_HSD	PF01598	PF01073	0.504	0.001	0		yes
Ubie_methyltran	CBS	PF01209	PF00571	0.504	0	0		yes
ubiquitin	BolA	PF00240	PF01722	0.504	0.008	0		yes
UPF0103	Actin	PF01875	PF00022	0.504	0.007	0		yes
vATP-synt_AC39	CDC50	PF01992	PF03381	0.504	0.001	0		yes
vATP-synt_E	DIRP	PF01991	PF06584	0.504	0	0		yes
YL1	SDF	PF05764	PF00375	0.504	0	0		yes
zf-C4	RnaseH	PF00105	PF00075	0.504	0.001	0		yes
Pfam-B_56361	EGF	PB056361	PF00008	0.503415	0.002	0	*
polyprenyl_synt	polyprenyl_synt	PF00348	PF00348	0.503	0.002	1		yes
Cwf_Cwc_15	Cpn60_TCP1	PF04889	PF00118	0.503	0.007	0		yes
DUF149	DUF149	PF02575	PF02575	0.503	0	0		yes
DUF408	Brix	PF04181	PF04427	0.503	0	0		yes
GDA1_CD39	Aldedh	PF01150	PF00171	0.503	0.001	0		yes
Glutaredoxin	Adap_comp_sub	PF00462	PF00928	0.503	0.005	0		yes
Glyco_transf_22	BCNT	PF03901	PF07572	0.503	0	0		yes
HIG_1_N	Fip1	PF04588	PF05182	0.503	0.001	0		yes
KH_1	eIF-5_eIF-2B	PF00013	PF01873	0.503	0.001	0		yes
MCE	DUF150	PF02470	PF02576	0.503	0	0		yes
MOZ_SAS	Anti-silence	PF01853	PF04729	0.503	0	0		yes
NOA36	C2	PF06524	PF00168	0.503	0.001	0		yes
OEP	NusB	PF02321	PF01029	0.503	0	0		yes
Pfam-B_18104	Cyclin_N	PB018104	PF00134	0.503	0	0		yes
Pfam-B_18367	KE2	PB018367	PF01920	0.503	0	0		yes
Pfam-B_200	FBPase	PB000200	PF00316	0.503	0.004	0		yes
Pfam-B_56253	DUF77	PB056253	PF01910	0.503	0	0		yes
Pfam-B_65177	CBS	PB065177	PF00571	0.503	0	0		yes
Pfam-B_75870	Pfam-B_15886	PB075870	PB015886	0.503	0	0		yes
Pfam-B_75870	DUF159	PB075870	PF02586	0.503	0	0		yes
Pfam-B_8261	PDZ	PB008261	PF00595	0.503	0.001	0		yes
Pfam-B_95237	Pfam-B_93468	PB095237	PB093468	0.503	0	0		yes
Pfam-B_97239	Iso_dh	PB097239	PF00180	0.503	0.001	0		yes
Pox_A6	Pox_A21	PF04924	PF05323	0.503	0.001	0		yes
Pterin_4a	Pfam-B_100857	PF01329	PB100857	0.503	0	0		yes
Ras	ALAD	PF00071	PF00490	0.503	0.003	0		yes
Ribosomal_S10	NusB	PF00338	PF01029	0.503	0.004	0		yes
Ribosomal_S19	Pfam-B_83450	PF00203	PB083450	0.503	0.001	0		yes
Ribosomal_S2	Pfam-B_105477	PF00318	PB105477	0.503	0	0		yes
Ribosomal_S26e	CBM_14	PF01283	PF01607	0.503	0.009	0		yes
Ribosomal_S8e	MAM33	PF01201	PF02330	0.503	0.001	0		yes
RNase_P_p30	Ferrochelatase	PF01876	PF00762	0.503	0	0		yes
Sec1	Pfam-B_9281	PF00995	PB009281	0.503	0.001	0		yes
SH3BP5	Pfam-B_17	PF05276	PB000017	0.503	0.002	0		yes
TCTP	SAP	PF00838	PF02037	0.503	0	0		yes
TCTP	Pfam-B_5912	PF00838	PB005912	0.503	0.001	0		yes
Tetraspannin	Chorion_3	PF00335	PF05387	0.503	0.004	0		yes
Tfb4	BSD	PF03850	PF03909	0.503	0.001	0		yes
Thg1	CUE	PF04446	PF02845	0.503	0	0		yes
Thioredoxin	Pfam-B_29854	PF00085	PB029854	0.503	0.002	0		yes
Trypsin	Pericardin_rpt	PF00089	PF07054	0.503	0.01	0		yes
UPF0099	Ribosomal_60s	PF01981	PF00428	0.503	0.002	0		yes
V-ATPase_H	ATP-synt_D	PF03224	PF01813	0.503	0.002	0		yes
Yip1	PRA1	PF04893	PF03208	0.503	0.002	0		yes
Zn_clus	Ribosomal_S2	PF00172	PF00318	0.503	0.008	0		yes
Enterotoxin_b	Enterotoxin_a	PF01376	PF01375	0.502	0.001	1		yes
LuxS	LuxS	PF02664	PF02664	0.502	0.001	1		yes
Ammonium_transp	Ammonium_transp	PF00909	PF00909	0.502	0	0		yes
ATP-gua_PtransN	adh_short	PF02807	PF00106	0.502	0.006	0		yes
CBS	14-3-3	PF00571	PF00244	0.502	0.006	0		yes
ClpS	ClpS	PF02617	PF02617	0.502	0	0		yes
DJ-1_PfpI	7tm_1	PF01965	PF00001	0.502	0	0		yes
DNA_pol_V	CBFB_NFYA	PF04931	PF02045	0.502	0	0		yes
DUF150	Aminotran_5	PF02576	PF00266	0.502	0.003	0		yes
FYRN	Chitin_bind_4	PF05964	PF00379	0.502	0.01	0		yes
Glyco_hydro_16	ArsA_ATPase	PF00722	PF02374	0.502	0.003	0		yes
Glyco_transf_11	CKS	PF01531	PF01111	0.502	0	0		yes
HABP4_PAI-RBP1	Cys_rich_FGFR	PF04774	PF00839	0.502	0	0		yes
MED7	GAL11	PF05983	PF05397	0.502	0	0		yes
Na_H_Exchanger	Leo1	PF00999	PF04004	0.502	0	0		yes
NAP	Iso_dh	PF00956	PF00180	0.502	0.008	0		yes
Nrap	Mpp10	PF03813	PF04006	0.502	0	0		yes
Occludin_ELL	Dynein_light	PF07303	PF01221	0.502	0.001	0		yes
Pfam-B_10926	Pfam-B_104273	PB010926	PB104273	0.502	0	0		yes
Pfam-B_36595	ATP-synt_J	PB036595	PF04911	0.502	0	0		yes
Pfam-B_371	CybS	PB000371	PF05328	0.502	0.004	0		yes
Pfam-B_41795	LSM	PB041795	PF01423	0.502	0.005	0		yes
Pfam-B_63937	Asparaginase	PB063937	PF00710	0.502	0.001	0		yes
Pfam-B_81034	efhand	PB081034	PF00036	0.502	0.007	0		yes
Pfam-B_87329	Brix	PB087329	PF04427	0.502	0.001	0		yes
Pfam-B_91490	Homeobox	PB091490	PF00046	0.502	0.001	0		yes
Pox_Ag35	Chordopox_G2	PF03286	PF05796	0.502	0	0		yes
Pterin_4a	IF-2B	PF01329	PF01008	0.502	0.004	0		yes
Rho_GDI	Pfam-B_91744	PF02115	PB091744	0.502	0	0		yes
Rhomboid	Gamma-BBH	PF01694	PF03322	0.502	0.001	0		yes
Rhomboid	Amidohydro_1	PF01694	PF01979	0.502	0.003	0		yes
Ribosomal_L14	Pfam-B_10735	PF00238	PB010735	0.502	0	0		yes
Ribosomal_S2	Ribosomal_S15	PF00318	PF00312	0.502	0.002	0		yes
Ribosomal_S25	LIM	PF03297	PF00412	0.502	0.004	0		yes
RNA_pol_Rpc34	BRICHOS	PF05158	PF04089	0.502	0	0		yes
RNase_P_p30	CIDE-N	PF01876	PF02017	0.502	0	0		yes
Sec1	Pfam-B_55793	PF00995	PB055793	0.502	0.001	0		yes
Sec10	ATP-synt_DE	PF07393	PF00401	0.502	0	0		yes
Sec6	ATP-synt_DE	PF06046	PF00401	0.502	0	0		yes
Ski_Sno	NAP	PF02437	PF00956	0.502	0.001	0		yes
SPRY	Pfam-B_447	PF00622	PB000447	0.502	0.001	0		yes
TAFII28	HMG_box	PF04719	PF00505	0.502	0.004	0		yes
T-box	Endonuclease_NS	PF00907	PF01223	0.502	0.003	0		yes
Tetraspannin	Pfam-B_32117	PF00335	PB032117	0.502	0.004	0		yes
TFIID_30kDa	PP2C	PF03540	PF00481	0.502	0.004	0		yes
Transaldolase	Esterase	PF00923	PF00756	0.502	0.001	0		yes
TRAP-delta	Pfam-B_57346	PF05404	PB057346	0.502	0	0		yes
Tropomyosin	PX	PF00261	PF00787	0.502	0.001	0		yes
UPF0197	Pfam-B_32117	PF05251	PB032117	0.502	0	0		yes
vATP-synt_E	ATP-synt_F	PF01991	PF01990	0.502	0.002	0		yes
Vps35	Metallophos	PF03635	PF00149	0.502	0.001	0		yes
WD40	Pfam-B_78910	PF00400	PB078910	0.502	0.009	0		yes
Yip1	BSD	PF04893	PF03909	0.502	0.002	0		yes
S1	GTP_EFTU	PF00575	PF00009	0.5014	0	0	*
zf-CCHC	Not3	PF00098	PF04065	0.501266	0	0	*
Acyl_CoA_thio	Acyl_CoA_thio	PF02551	PF02551	0.501	0	1		yes
PNTB	PNTB	PF02233	PF02233	0.501	0	1		yes
ThiS	MoaE	PF02597	PF02391	0.501	0	1		yes
CK_II_beta	4F5	PF01214	PF04419	0.501	0.001	0		yes
Esterase	Bac_rhodopsin	PF00756	PF01036	0.501	0	0		yes
HSP70	Clp1	PF00012	PF06807	0.501	0.004	0		yes
Ins_element1	Ins_element1	PF03811	PF03811	0.501	0	0		yes
KOW	dCMP_cyt_deam	PF00467	PF00383	0.501	0.008	0		yes
MAS20	DUF148	PF02064	PF02520	0.501	0.001	0		yes
P5CR	IF-2B	PF01089	PF01008	0.501	0.002	0		yes
PAX	Histone	PF00292	PF00125	0.501	0.004	0		yes
Pfam-B_2295	Pfam-B_17162	PB002295	PB017162	0.501	0.001	0		yes
Pfam-B_41579	HSP20	PB041579	PF00011	0.501	0.006	0		yes
Pfam-B_52661	Pfam-B_41795	PB052661	PB041795	0.501	0.001	0		yes
Pfam-B_5898	Metallophos	PB005898	PF00149	0.501	0.004	0		yes
Pfam-B_72492	Pfam-B_46321	PB072492	PB046321	0.501	0	0		yes
Pfam-B_91918	MOZ_SAS	PB091918	PF01853	0.501	0	0		yes
Pfam-B_99075	Mito_carr	PB099075	PF00153	0.501	0.007	0		yes
Pfam-B_99113	MED7	PB099113	PF05983	0.501	0	0		yes
polyprenyl_synt	MORN	PF00348	PF02493	0.501	0.001	0		yes
Porin_3	Cullin	PF01459	PF00888	0.501	0.008	0		yes
Pox_A51	Pox_A51	PF04948	PF04948	0.501	0	0		yes
Pox_TAP	Pox_TAP	PF03355	PF03355	0.501	0	0		yes
PRA1	PRA1	PF03208	PF03208	0.501	0.001	0		yes
Pro_isomerase	Pfam-B_18104	PF00160	PB018104	0.501	0.002	0		yes
RA	APG6	PF00788	PF04111	0.501	0	0		yes
Ras	Pfam-B_52661	PF00071	PB052661	0.501	0.01	0		yes
RelB	Plasmid_stabil	PF04221	PF05016	0.501	0	0		yes
Ribosomal_L18ae	CK_II_beta	PF01775	PF01214	0.501	0.005	0		yes
Ribosomal_L18e	ARM_1	PF00828	PF04683	0.501	0.001	0		yes
Ribosomal_S13	F_actin_cap_B	PF00416	PF01115	0.501	0.001	0		yes
Ribosomal_S17e	ATP-synt_D	PF00833	PF01813	0.501	0	0		yes
Ribosomal_S28e	Pfam-B_47541	PF01200	PB047541	0.501	0	0		yes
Ribosomal_S9	Ribosomal_L16	PF00380	PF00252	0.501	0.001	0		yes
S1	Bac_export_2	PF00575	PF01312	0.501	0.001	0		yes
SAP18	ChaC	PF06487	PF04752	0.501	0	0		yes
Smg4_UPF3	Pfam-B_18568	PF03467	PB018568	0.501	0	0		yes
SNF7	Pfam-B_33670	PF03357	PB033670	0.501	0	0		yes
SOH1	Pantoate_transf	PF05669	PF02548	0.501	0	0		yes
SOH1	AMMECR1	PF05669	PF01871	0.501	0.002	0		yes
SOH1	Pfam-B_200	PF05669	PB000200	0.501	0.007	0		yes
SRP1_TIP1	Pfam-B_9281	PF00660	PB009281	0.501	0.003	0		yes
STE2	Pfam-B_40954	PF02116	PB040954	0.501	0	0		yes
TFIID_30kDa	Bromo_TP	PF03540	PF07524	0.501	0	0		yes
TSC22	Pfam-B_12744	PF01166	PB012744	0.501	0.001	0		yes
ubiquitin	SOH1	PF00240	PF05669	0.501	0.008	0		yes
UPF0005	Steroid_dh	PF01027	PF02544	0.501	0.002	0		yes
Utp14	Pfam-B_104273	PF04615	PB104273	0.501	0	0		yes
vATP-synt_AC39	MOZ_SAS	PF01992	PF01853	0.501	0	0		yes
vATP-synt_AC39	Citrate_synt	PF01992	PF00285	0.501	0.003	0		yes
Vps26	Metallophos	PF03643	PF00149	0.501	0.001	0		yes
zf-HIT	GAS1	PF04438	PF03198	0.501	0.001	0		yes
zf-MIZ	PA26	PF02891	PF04636	0.501	0	0		yes
Carn_acyltransf	Carn_acyltransf	PF00755	PF00755	0.5	0.003	1		yes
FMN_red	FMN_red	PF03358	PF03358	0.5	0	1		yes
NDK	NDK	PF00334	PF00334	0.5	0.001	1		yes
Transthyretin	Transthyretin	PF00576	PF00576	0.5	0	1		yes
BESS	BESS	PF02944	PF02944	0.5	0.001	0		yes
DUF341	BAG	PF03959	PF02179	0.5	0	0		yes
Elongin_A	Ebp2	PF06881	PF05890	0.5	0	0		yes
ER_lumen_recept	ENTH	PF00810	PF01417	0.5	0	0		yes
Gar1	Fibrillarin	PF04410	PF01269	0.5	0.001	0		yes
GLF	Cpn60_TCP1	PF03275	PF00118	0.5	0.003	0		yes
GRASP55_65	CBFB_NFYA	PF04495	PF02045	0.5	0	0		yes
IF4E	CBS	PF01652	PF00571	0.5	0.004	0		yes
JmjC	DM	PF02373	PF00751	0.5	0.001	0		yes
Lyase_1	DSPc	PF00206	PF00782	0.5	0.007	0		yes
Na_K-ATPase	NAC	PF00287	PF01849	0.5	0.006	0		yes
OEP	DFP	PF02321	PF04127	0.5	0.001	0		yes
PDEase_I	Aa_trans	PF00233	PF01490	0.5	0.002	0		yes
Pfam-B_13984	Chitin_bind_4	PB013984	PF00379	0.5	0.009	0		yes
Pfam-B_17923	CBFB_NFYA	PB017923	PF02045	0.5	0.001	0		yes
Pfam-B_21793	Arf	PB021793	PF00025	0.5	0.004	0		yes
Pfam-B_44336	AAA	PB044336	PF00004	0.5	0.001	0		yes
Pfam-B_447	COG6	PB000447	PF06419	0.5	0.003	0		yes
Pfam-B_73764	BAR	PB073764	PF03114	0.5	0.002	0		yes
Pfam-B_81982	ECH	PB081982	PF00378	0.5	0.006	0		yes
Pfam-B_86718	HORMA	PB086718	PF02301	0.5	0.001	0		yes
Pfam-B_91744	Aldo_ket_red	PB091744	PF00248	0.5	0.006	0		yes
Pfam-B_92596	Copper-fist	PB092596	PF00649	0.5	0	0		yes
Proteasome	Pfam-B_99113	PF00227	PB099113	0.5	0.007	0		yes
PX	Pfam-B_4422	PF00787	PB004422	0.5	0.002	0		yes
Ribosomal_L3	Ribosomal_L23	PF00297	PF00276	0.5	0.005	0		yes
Ribosomal_L6	COX5A	PF00347	PF02284	0.5	0.003	0		yes
Ribosomal_S25	Iso_dh	PF03297	PF00180	0.5	0.003	0		yes
RNA_pol_L	Pfam-B_6525	PF01193	PB006525	0.5	0.003	0		yes
Sdh_cyt	Pfam-B_6700	PF01127	PB006700	0.5	0.001	0		yes
SMC_N	RecO	PF02463	PF02565	0.5	0	0		yes
TAFII28	SNF7	PF04719	PF03357	0.5	0.002	0		yes
Tom22	MAS20	PF04281	PF02064	0.5	0	0		yes
TPR	Pfam-B_11201	PF00515	PB011201	0.5	0.003	0		yes
V_ATPase_I	SOH1	PF01496	PF05669	0.5	0.003	0		yes
vATP-synt_E	ATP-synt_D	PF01991	PF01813	0.5	0.003	0		yes
Vps35	Copper-fist	PF03635	PF00649	0.5	0.001	0		yes
Pfam-B_62	PCI	PB000062	PF01399	0.499805	0.006	0	*
Aldolase	Aldolase	PF01081	PF01081	0.499	0	1		yes
PdxA	PdxA	PF04166	PF04166	0.499	0	1		yes
Ctr	ASC	PF04145	PF00858	0.499	0.002	0		yes
Glycos_transf_2	BSD	PF00535	PF03909	0.499	0.001	0		yes
LSM	eIF-6	PF01423	PF01912	0.499	0.009	0		yes
MAGSP	HlyIII	PF03082	PF03006	0.499	0	0		yes
Nrap	Nop14	PF03813	PF04147	0.499	0	0		yes
Peptidase_C14	Alpha_L_fucos	PF00656	PF01120	0.499	0.002	0		yes
Pfam-B_11772	HSP20	PB011772	PF00011	0.499	0.007	0		yes
Pfam-B_16930	ECH	PB016930	PF00378	0.499	0.003	0		yes
Pfam-B_2394	BPL_LipA_LipB	PB002394	PF03099	0.499	0.002	0		yes
Pfam-B_32514	Ank	PB032514	PF00023	0.499	0.009	0		yes
Pfam-B_347	Peptidase_S10	PB000347	PF00450	0.499	0.001	0		yes
Pfam-B_6259	Hydrolase	PB006259	PF00702	0.499	0.001	0		yes
Pfam-B_71124	eIF-6	PB071124	PF01912	0.499	0	0		yes
Profilin	CAP	PF00235	PF01213	0.499	0	0		yes
RCSD	F-actin_cap_A	PF05177	PF01267	0.499	0.003	0		yes
RecA	RecA	PF00154	PF00154	0.499	0	0		yes
Reticulon	HSP20	PF02453	PF00011	0.499	0.001	0		yes
Ribosomal_L18e	Pfam-B_75870	PF00828	PB075870	0.499	0	0		yes
Ribosomal_S2	Nup84_Nup100	PF00318	PF04121	0.499	0.002	0		yes
Spermine_synth	Fe-ADH	PF01564	PF00465	0.499	0.001	0		yes
Sugar_tr	Pfam-B_62131	PF00083	PB062131	0.499	0.006	0		yes
Tctex-1	PGAM	PF03645	PF00300	0.499	0.003	0		yes
Thi4	Thi4	PF01946	PF01946	0.499	0	0		yes
Thioredoxin	Pfam-B_5518	PF00085	PB005518	0.499	0.002	0		yes
Tim17	Porin_3	PF02466	PF01459	0.499	0.003	0		yes
Trp_dioxygenase	Epimerase	PF03301	PF01370	0.499	0.002	0		yes
UPF0041	Pfam-B_75870	PF03650	PB075870	0.499	0	0		yes
UPF0240	Prenyltrans	PF06784	PF00432	0.499	0.002	0		yes
Vps52	Arf	PF04129	PF00025	0.499	0.01	0		yes
Y_phosphatase2	TFIID-31kDa	PF03162	PF02291	0.499	0.007	0		yes
Yip1	AATase	PF04893	PF07247	0.499	0.002	0		yes
zf-HIT	ODC_AZ	PF04438	PF02100	0.499	0.003	0		yes
Proteasome	Pfam-B_3256	PF00227	PB003256	0.498849	0.008	0	*
Proteasome	Pfam-B_3351	PF00227	PB003351	0.498849	0.008	0	*
Arginosuc_synth	Arginosuc_synth	PF00764	PF00764	0.498	0	1		yes
tRNA_bind	tRNA_bind	PF01588	PF01588	0.498	0	1		yes
Ureidogly_hydro	Ureidogly_hydro	PF04115	PF04115	0.498	0	1		yes
Brix	Adap_comp_sub	PF04427	PF00928	0.498	0.008	0		yes
Calreticulin	Acyl_transf_3	PF00262	PF01757	0.498	0.004	0		yes
DUF852	CUE	PF05871	PF02845	0.498	0.001	0		yes
eIF-1a	BIR	PF01176	PF00653	0.498	0.002	0		yes
eIF-5_eIF-2B	DUF292	PF01873	PF03398	0.498	0.003	0		yes
Gamma-BBH	Carb_anhydrase	PF03322	PF00194	0.498	0.004	0		yes
OSCP	ATP-synt_C	PF00213	PF00137	0.498	0.002	0		yes
PEPCK	Ank	PF00821	PF00023	0.498	0.005	0		yes
Pfam-B_15174	Chromo	PB015174	PF00385	0.498	0.001	0		yes
Pfam-B_17923	ChaC	PB017923	PF04752	0.498	0.001	0		yes
Pfam-B_19	ArsA_ATPase	PB000019	PF02374	0.498	0.006	0		yes
Pfam-B_21793	A_deamin	PB021793	PF02137	0.498	0.001	0		yes
Pfam-B_30368	GMP_PDE_delta	PB030368	PF05351	0.498	0.001	0		yes
Pfam-B_347	A_deaminase	PB000347	PF00962	0.498	0	0		yes
Pfam-B_4887	AT_hook	PB004887	PF02178	0.498	0	0		yes
Pfam-B_56361	CBM_14	PB056361	PF01607	0.498	0.006	0		yes
Pfam-B_6259	AT_hook	PB006259	PF02178	0.498	0.004	0		yes
Pfam-B_70733	Hist_deacetyl	PB070733	PF00850	0.498	0.002	0		yes
Pfam-B_75870	Aldose_epim	PB075870	PF01263	0.498	0	0		yes
Pfam-B_85010	Pfam-B_48928	PB085010	PB048928	0.498	0	0		yes
Pfam-B_8807	7tm_6	PB008807	PF02949	0.498	0.004	0		yes
Pfam-B_90255	Iron_permease	PB090255	PF04120	0.498	0	0		yes
Pox_A32	Pox_A11	PF04665	PF05061	0.498	0	0		yes
Pox_P4A	Pox_P4A	PF03395	PF03395	0.498	0	0		yes
PTS_2-RNA	LSM	PF01885	PF01423	0.498	0.01	0		yes
RA	ATP-synt_D	PF00788	PF01813	0.498	0.002	0		yes
Ribosomal_L34	Ribosomal_L3	PF00468	PF00297	0.498	0.004	0		yes
Ribosomal_L38e	Glyco_transf_15	PF01781	PF01793	0.498	0.002	0		yes
Ribosomal_L6e	Pfam-B_56415	PF01159	PB056415	0.498	0	0		yes
Ribosomal_S2	Pfam-B_70121	PF00318	PB070121	0.498	0	0		yes
Ribosomal_S2	Pfam-B_16930	PF00318	PB016930	0.498	0	0		yes
Ribosomal_S7	Ribosomal_S2	PF00177	PF00318	0.498	0.005	0		yes
Sec62	Glyco_transf_34	PF03839	PF05637	0.498	0.002	0		yes
Sod_Cu	Orthopox_A5L	PF00080	PF06193	0.498	0	0		yes
SspB	Cpn60_TCP1	PF04386	PF00118	0.498	0.005	0		yes
TFIIA	Ribosomal_L7Ae	PF03153	PF01248	0.498	0.004	0		yes
TFIID_20kDa	TFIID-18kDa	PF03847	PF02269	0.498	0.007	0		yes
Trypsin	Pfam-B_6259	PF00089	PB006259	0.498	0.01	0		yes
UPF0114	AmiS_UreI	PF03350	PF02293	0.498	0	0		yes
UPF0240	Cys_Met_Meta_PP	PF06784	PF01053	0.498	0.001	0		yes
UQ_con	Nsp1_C	PF00179	PF05064	0.498	0.005	0		yes
Uricase	CBM_14	PF01014	PF01607	0.498	0.004	0		yes
vATP-synt_AC39	Pfam-B_72492	PF01992	PB072492	0.498	0	0		yes
Chorion_3	Asp	PF05387	PF00026	0.497	0.004	0		yes
Dynein_light	Cofilin_ADF	PF01221	PF00241	0.497	0.006	0		yes
G-alpha	ArsA_ATPase	PF00503	PF02374	0.497	0.01	0		yes
GTP_CDC	AT_hook	PF00735	PF02178	0.497	0.008	0		yes
Lyase_1	Flg_bb_rod	PF00206	PF00460	0.497	0.002	0		yes
MED6	Annexin	PF04934	PF00191	0.497	0.002	0		yes
MED7	ADH_zinc_N	PF05983	PF00107	0.497	0.004	0		yes
NNMT_PNMT_TEMT	COX4	PF01234	PF02936	0.497	0	0		yes
P16-Arc	ARPC4	PF04699	PF05856	0.497	0	0		yes
Pantoate_transf	IF-2B	PF02548	PF01008	0.497	0	0		yes
Pellino	Arrestin_N	PF04710	PF00339	0.497	0.001	0		yes
Pfam-B_1357	Mid2	PB001357	PF04478	0.497	0	0		yes
Pfam-B_14022	Nrap	PB014022	PF03813	0.497	0	0		yes
Pfam-B_18728	Exonuc_X-T	PB018728	PF00929	0.497	0.003	0		yes
Pfam-B_4887	Dynein_light	PB004887	PF01221	0.497	0.002	0		yes
Pfam-B_5052	Pfam-B_5052	PB005052	PB005052	0.497	0.001	0		yes
Pfam-B_71124	CBFB_NFYA	PB071124	PF02045	0.497	0	0		yes
Pfam-B_75870	CAF1	PB075870	PF04857	0.497	0.001	0		yes
Pneumo_phosprot	Pneumo_ncap	PF02478	PF03246	0.497	0	0		yes
Profilin	Pfam-B_17219	PF00235	PB017219	0.497	0	0		yes
Rad21_Rec8_N	Cpn10	PF04825	PF00166	0.497	0.001	0		yes
Ras	ILVD_EDD	PF00071	PF00920	0.497	0.007	0		yes
Ribosomal_L23	IF-2B	PF00276	PF01008	0.497	0.007	0		yes
Ribosomal_L7Ae	Gar1	PF01248	PF04410	0.497	0.006	0		yes
Ribosomal_S28e	Ribosomal_S28e	PF01200	PF01200	0.497	0	0		yes
RNA_pol_Rpc4	RNA_pol_Rpc34	PF05132	PF05158	0.497	0.001	0		yes
SOH1	ERG2_Sigma1R	PF05669	PF04622	0.497	0	0		yes
SRP40_C	HMG_box	PF05022	PF00505	0.497	0.002	0		yes
SURF6	MRG	PF04935	PF05712	0.497	0.001	0		yes
Tetraspannin	Pfam-B_8162	PF00335	PB008162	0.497	0.001	0		yes
TolA	Porin_1	PF06519	PF00267	0.497	0.002	0		yes
UMP1	F_actin_cap_B	PF05348	PF01115	0.497	0.001	0		yes
UPF0029	PIR	PF01205	PF00399	0.497	0.003	0		yes
vATP-synt_AC39	Pfam-B_75108	PF01992	PB075108	0.497	0.001	0		yes
VirB7	CagX	PF07269	PF03524	0.497	0	0		yes
zf-BED	Pfam-B_13	PF02892	PB000013	0.497	0.007	0
NTP_transferase	NTP_transferase	PF00483	PF00483	0.496871	0	1		yes
Tektin	EGF	PF03148	PF00008	0.496352	0.005	0	*
IQ	AT_hook	PF00612	PF02178	0.496141	0.009	0
CheZ	CheZ	PF04344	PF04344	0.496	0	0		yes
DUF967	DUF967	PF06142	PF06142	0.496	0	0		yes
Dynein_light	COX5A	PF01221	PF02284	0.496	0.004	0		yes
MIP	Cornichon	PF00230	PF03311	0.496	0.002	0		yes
MSSP	Exonuc_X-T	PF03940	PF00929	0.496	0.001	0		yes
NifU	FHIPEP	PF01106	PF00771	0.496	0.001	0		yes
Nrap	Brix	PF03813	PF04427	0.496	0	0		yes
Pellino	Innexin	PF04710	PF00876	0.496	0.001	0		yes
Pex19	MAS20	PF04614	PF02064	0.496	0.003	0		yes
Pfam-B_18104	Cofilin_ADF	PB018104	PF00241	0.496	0.002	0		yes
Pfam-B_28222	CK_II_beta	PB028222	PF01214	0.496	0.001	0		yes
Pfam-B_32333	Pfam-B_28191	PB032333	PB028191	0.496	0	0		yes
Pfam-B_5083	Alpha-2-MRAP_C	PB005083	PF06401	0.496	0	0		yes
Pfam-B_5433	Glyco_hydro_16	PB005433	PF00722	0.496	0.002	0		yes
Pfam-B_58191	ATP-synt_D	PB058191	PF01813	0.496	0.001	0		yes
Pfam-B_82684	Ank	PB082684	PF00023	0.496	0.005	0		yes
Pfam-B_9281	Amidase	PB009281	PF01425	0.496	0.001	0		yes
PWWP	CBFB_NFYA	PF00855	PF02045	0.496	0.003	0		yes
Rcd1	CAF1	PF04078	PF04857	0.496	0.002	0		yes
Ribosomal_S11	Lactamase_B	PF00411	PF00753	0.496	0.004	0		yes
Ribosomal_S2	Pfam-B_39614	PF00318	PB039614	0.496	0.001	0		yes
Ribosomal_S2	NUDIX	PF00318	PF00293	0.496	0.007	0		yes
RNA_pol_Rpb8	dCMP_cyt_deam	PF03870	PF00383	0.496	0.004	0		yes
RNA_pol_Rpc4	Pfam-B_83309	PF05132	PB083309	0.496	0	0		yes
RRN3	HMG_CoA_synt	PF05327	PF01154	0.496	0	0		yes
Sas10_Utp3	Bac_rhodopsin	PF04000	PF01036	0.496	0	0		yes
SKN1	Adap_comp_sub	PF03935	PF00928	0.496	0.003	0		yes
Sprouty	Pfam-B_371	PF05210	PB000371	0.496	0.002	0		yes
SRP9	MSSP	PF05486	PF03940	0.496	0.001	0		yes
STT3	DAD	PF02516	PF02109	0.496	0.003	0		yes
SUI1	Bystin	PF01253	PF05291	0.496	0.002	0		yes
TFIID_30kDa	TAFII28	PF03540	PF04719	0.496	0.003	0		yes
THAP	NAP	PF05485	PF00956	0.496	0.002	0		yes
TRAPP_Bet3	Pfam-B_92937	PF04051	PB092937	0.496	0.004	0		yes
UDPGT	Dynein_light	PF00201	PF01221	0.496	0.004	0		yes
UQ_con	TFIIA	PF00179	PF03153	0.496	0.01	0		yes
Vps26	Pfam-B_5898	PF03643	PB005898	0.496	0	0		yes
Vps52	IF-2B	PF04129	PF01008	0.496	0.005	0		yes
Zn_clus	Glyco_hydro_16	PF00172	PF00722	0.496	0.007	0		yes
RNase_PH	RNase_PH	PF01138	PF01138	0.495585	0.002	1	*
RNase_PH_C	RNase_PH	PF03725	PF01138	0.495585	0.002	1	*	yes
PfkB	PfkB	PF00294	PF00294	0.495	0.005	1		yes
Fibrillarin	Bystin	PF01269	PF05291	0.495	0.002	0		yes
Formyl_trans_N	Flg_bb_rod	PF00551	PF00460	0.495	0	0		yes
Glyco_transf_34	Glyco_transf_34	PF05637	PF05637	0.495	0	0		yes
HTH_3	DNA_pol_alpha_B	PF01381	PF04058	0.495	0	0		yes
LSM	Glyco_transf_20	PF01423	PF00982	0.495	0.006	0		yes
Peroxin-3	Peroxin-3	PF04882	PF04882	0.495	0	0		yes
Pfam-B_371	Pfam-B_13984	PB000371	PB013984	0.495	0	0		yes
Pfam-B_62907	Pfam-B_62907	PB062907	PB062907	0.495	0	0		yes
Pfam-B_77340	14-3-3	PB077340	PF00244	0.495	0.003	0		yes
Pfam-B_82072	LSM	PB082072	PF01423	0.495	0.004	0		yes
Pfam-B_8261	Pfam-B_10735	PB008261	PB010735	0.495	0.002	0		yes
Pfam-B_86789	Cpn60_TCP1	PB086789	PF00118	0.495	0.006	0		yes
Pfam-B_8912	Pfam-B_70836	PB008912	PB070836	0.495	0.002	0		yes
PHO4	Gpi16	PF01384	PF04113	0.495	0.001	0		yes
PP-binding	HisKA	PF00550	PF00512	0.495	0.001	0		yes
Ribosomal_L7Ae	AAR2	PF01248	PF05282	0.495	0.007	0		yes
Ribosomal_L7Ae	RF-1	PF01248	PF00472	0.495	0.007	0		yes
Ribosomal_S12	DUF150	PF00164	PF02576	0.495	0.001	0		yes
RnaseH	Homeobox	PF00075	PF00046	0.495	0.01	0		yes
Saccharop_dh	LSM	PF03435	PF01423	0.495	0.007	0		yes
SIS	Ribosomal_S18	PF01380	PF01084	0.495	0.001	0		yes
SNF7	Pfam-B_57318	PF03357	PB057318	0.495	0.001	0		yes
Sod_Cu	FKBP_C	PF00080	PF00254	0.495	0.003	0		yes
Sprouty	Pfam-B_17923	PF05210	PB017923	0.495	0	0		yes
SURF4	Pfam-B_200	PF02077	PB000200	0.495	0.003	0		yes
SWIM	MSSP	PF04434	PF03940	0.495	0	0		yes
TFIIA	KRE9	PF03153	PF05390	0.495	0	0		yes
UPF0103	Ribosomal_L7Ae	PF01875	PF01248	0.495	0.008	0		yes
UPF0121	CBM_14	PF03661	PF01607	0.495	0.01	0		yes
vATP-synt_AC39	Pantoate_ligase	PF01992	PF02569	0.495	0.001	0		yes
vATP-synt_AC39	ICL	PF01992	PF00463	0.495	0.001	0		yes
Yip1	DUF148	PF04893	PF02520	0.495	0.001	0		yes
zf-BED	Utp14	PF02892	PF04615	0.495	0.001	0		yes
UCH	Pfam-B_62907	PF00443	PB062907	0.49442	0.002	0	*
IFNGR1	IFN-gamma	PF07140	PF00714	0.494	0	1		yes
NTF2	NTF2	PF02136	PF02136	0.494	0.002	1		yes
P53	P53	PF00870	PF00870	0.494	0	1		yes
RuBisCO_small	RuBisCO_small	PF00101	PF00101	0.494	0.001	1		yes
DUF28	DUF150	PF01709	PF02576	0.494	0	0		yes
DUF602	14-3-3	PF04641	PF00244	0.494	0.002	0		yes
Flagellin_N	AhpC-TSA	PF00669	PF00578	0.494	0.001	0		yes
HEAT	Amidase	PF02985	PF01425	0.494	0.002	0		yes
HOOK	HLH	PF05622	PF00010	0.494	0.001	0		yes
MAM33	CBFB_NFYA	PF02330	PF02045	0.494	0.001	0		yes
Myosin_tail_1	Lyase_1	PF01576	PF00206	0.494	0.002	0		yes
PBP	DUF19	PF01161	PF01579	0.494	0.001	0		yes
Peptidase_M24	Mss4	PF00557	PF04421	0.494	0.002	0		yes
PEX11	PEX11	PF05648	PF05648	0.494	0	0		yes
Pex14_N	G-alpha	PF04695	PF00503	0.494	0.005	0		yes
Pfam-B_11708	MED7	PB011708	PF05983	0.494	0	0		yes
Pfam-B_18104	Oxidored_FMN	PB018104	PF00724	0.494	0	0		yes
Pfam-B_19	Bcl-2	PB000019	PF00452	0.494	0.006	0		yes
Pfam-B_30368	NNMT_PNMT_TEMT	PB030368	PF01234	0.494	0	0		yes
Pfam-B_52661	Pfam-B_30202	PB052661	PB030202	0.494	0	0		yes
Pfam-B_75870	Histone	PB075870	PF00125	0.494	0.005	0		yes
Pfam-B_80785	Pfam-B_64692	PB080785	PB064692	0.494	0	0		yes
Pfam-B_99113	Pfam-B_75870	PB099113	PB075870	0.494	0	0		yes
Prefoldin	ARM_1	PF02996	PF04683	0.494	0.004	0		yes
PTS_2-RNA	Brix	PF01885	PF04427	0.494	0	0		yes
RA	Pfam-B_68547	PF00788	PB068547	0.494	0.001	0		yes
Rad1	Pfam-B_18104	PF02144	PB018104	0.494	0.001	0		yes
Ran_BP1	Pfam-B_46575	PF00638	PB046575	0.494	0	0		yes
Ribosomal_S19e	Pfam-B_9713	PF01090	PB009713	0.494	0	0		yes
Ribosomal_S2	Ribosomal_S19	PF00318	PF00203	0.494	0.002	0		yes
RnaseH	EMP24_GP25L	PF00075	PF01105	0.494	0.004	0		yes
Sas10_Utp3	MFS_1	PF04000	PF07690	0.494	0.008	0		yes
Scramblase	MAM33	PF03803	PF02330	0.494	0.002	0		yes
Serpin	HSP70	PF00079	PF00012	0.494	0.004	0		yes
SGS	Rcd1	PF05002	PF04078	0.494	0	0		yes
TMS_TDE	Sprouty	PF03348	PF05210	0.494	0.002	0		yes
Tom22	Porin_3	PF04281	PF01459	0.494	0.001	0		yes
Torsin	Homeobox	PF06309	PF00046	0.494	0.007	0		yes
UPF0183	IF-2B	PF03676	PF01008	0.494	0	0		yes
vATP-synt_AC39	HIT	PF01992	PF01230	0.494	0	0		yes
vATP-synt_E	TCTP	PF01991	PF00838	0.494	0.001	0		yes
V-SNARE	Pfam-B_90255	PF05008	PB090255	0.494	0	0		yes
WW	UDPGP	PF00397	PF01704	0.494	0.004	0		yes
zf-CCHC	4HBT	PF00098	PF03061	0.494	0.005	0		yes
zf-HIT	Profilin	PF04438	PF00235	0.494	0.002	0		yes
Pfam-B_11772	Homeobox	PB011772	PF00046	0.493882	0.009	0	*
UBA	Pfam-B_974	PF00627	PB000974	0.493456	0.002	0	*
Cytochrom_C	Cofilin_ADF	PF00034	PF00241	0.493	0.009	0		yes
F_actin_cap_B	DER1	PF01115	PF04511	0.493	0.004	0		yes
Fer2	ArsA_ATPase	PF00111	PF02374	0.493	0.003	0		yes
G10	Formyl_trans_N	PF01125	PF00551	0.493	0	0		yes
Ground-like	DUF290	PF04155	PF01060	0.493	0.003	0		yes
IF-2B	Acyl_CoA_thio	PF01008	PF02551	0.493	0.003	0		yes
Isy1	Isy1	PF06246	PF06246	0.493	0	0		yes
LIM_bind	LIM	PF01803	PF00412	0.493	0.007	0		yes
NifU	MoCF_biosynth	PF01106	PF00994	0.493	0.001	0		yes
NTF2	La	PF02136	PF05383	0.493	0.008	0		yes
Peptidase_C1	Acyl_transf_3	PF00112	PF01757	0.493	0.01	0		yes
Pfam-B_13078	Nrap	PB013078	PF03813	0.493	0	0		yes
Pfam-B_14822	HLH	PB014822	PF00010	0.493	0.005	0		yes
Pfam-B_17162	CBFD_NFYB_HMF	PB017162	PF00808	0.493	0.002	0		yes
Pfam-B_19	F_actin_cap_B	PB000019	PF01115	0.493	0.005	0		yes
Pfam-B_256	MAD	PB000256	PF05557	0.493	0	0		yes
Pfam-B_4422	LSM	PB004422	PF01423	0.493	0.009	0		yes
Pfam-B_44336	DUF290	PB044336	PF01060	0.493	0.002	0		yes
Pfam-B_57712	Pfam-B_371	PB057712	PB000371	0.493	0	0		yes
Pfam-B_60635	Pfam-B_100941	PB060635	PB100941	0.493	0	0		yes
Pfam-B_62736	CAF1	PB062736	PF04857	0.493	0.001	0		yes
Pfam-B_62736	Peptidase_C12	PB062736	PF01088	0.493	0.001	0		yes
Pfam-B_75141	DUF1395	PB075141	PF07160	0.493	0	0		yes
Pfam-B_75870	Pfam-B_64692	PB075870	PB064692	0.493	0	0		yes
Ras	Pfam-B_62907	PF00071	PB062907	0.493	0.01	0		yes
Ribosomal_L22	NUDIX	PF00237	PF00293	0.493	0.003	0		yes
Ribosomal_L4	Ribosomal_L3	PF00573	PF00297	0.493	0.003	0		yes
Ribosomal_L7Ae	IQ	PF01248	PF00612	0.493	0.008	0
Ribosomal_S10	A_deamin	PF00338	PF02137	0.493	0.003	0		yes
RNA_pol_Rpc82	HhH-GPD	PF05645	PF00730	0.493	0	0		yes
Sec62	Pfam-B_61223	PF03839	PB061223	0.493	0	0		yes
SKIP_SNW	PGAM	PF02731	PF00300	0.493	0.002	0		yes
SOH1	Hydrolase	PF05669	PF00702	0.493	0.009	0		yes
SRP14	HgmA	PF02290	PF04209	0.493	0.001	0		yes
TB2_DP1_HVA22	Hrf1	PF03134	PF03878	0.493	0	0		yes
TFIIE_alpha	GAL11	PF02002	PF05397	0.493	0.002	0		yes
TFIIE_alpha	BSD	PF02002	PF03909	0.493	0.002	0		yes
TFIIF_beta	Pfam-B_5433	PF02270	PB005433	0.493	0.001	0		yes
TPR	Sec62	PF00515	PF03839	0.493	0.005	0		yes
UPF0121	Exo_endo_phos	PF03661	PF03372	0.493	0.009	0		yes
Vinculin	FKBP_C	PF01044	PF00254	0.493	0.005	0		yes
Vps35	Pfam-B_5898	PF03635	PB005898	0.493	0	0		yes
V-SNARE	Coatomer_E	PF05008	PF04733	0.493	0.002	0		yes
zf-BED	Ribosomal_S10	PF02892	PF00338	0.493	0.004	0		yes
SNF5	AT_hook	PF04855	PF02178	0.492433	0.003	0	*
IU_nuc_hydro	IU_nuc_hydro	PF01156	PF01156	0.492	0.001	1		yes
ArsD	ArsD	PF06953	PF06953	0.492	0	0		yes
CKS	ArsA_ATPase	PF01111	PF02374	0.492	0.005	0		yes
Exonuc_X-T	DUF862	PF00929	PF05903	0.492	0.005	0		yes
Hist_deacetyl	CDC45	PF00850	PF02724	0.492	0	0		yes
Iron_permease	Ala_racemase_N	PF04120	PF01168	0.492	0.001	0		yes
MIP	MIP	PF00230	PF00230	0.492	0	0		yes
NDK	DUF572	PF00334	PF04502	0.492	0	0		yes
PAX	DUF833	PF00292	PF05742	0.492	0.002	0		yes
PBP	Not3	PF01161	PF04065	0.492	0.007	0		yes
Pfam-B_11772	Pfam-B_11379	PB011772	PB011379	0.492	0	0		yes
Pfam-B_13078	Adap_comp_sub	PB013078	PF00928	0.492	0.004	0		yes
Pfam-B_14	CIDE-N	PB000014	PF02017	0.492	0.004	0		yes
Pfam-B_17162	Actin	PB017162	PF00022	0.492	0.007	0		yes
Pfam-B_17219	Exo_endo_phos	PB017219	PF03372	0.492	0.001	0		yes
Pfam-B_28062	G-patch	PB028062	PF01585	0.492	0.002	0		yes
Pfam-B_49115	Pfam-B_10926	PB049115	PB010926	0.492	0	0		yes
Pfam-B_6259	Chorion_2	PB006259	PF03964	0.492	0	0		yes
Pfam-B_65177	14-3-3	PB065177	PF00244	0.492	0.004	0		yes
Pfam-B_6525	Pfam-B_56361	PB006525	PB056361	0.492	0	0		yes
Pfam-B_67679	APG12	PB067679	PF04110	0.492	0	0		yes
Pfam-B_974	Mt_ATP-synt_D	PB000974	PF05873	0.492	0.007	0		yes
Pyrophosphatase	IF-2B	PF00719	PF01008	0.492	0.001	0		yes
Rcd1	adh_short	PF04078	PF00106	0.492	0.007	0		yes
Rhodanese	Glycos_transf_2	PF00581	PF00535	0.492	0.008	0		yes
Ribophorin_I	DAD	PF04597	PF02109	0.492	0	0		yes
Ribosomal_L15e	ATP-synt_D	PF00827	PF01813	0.492	0.001	0		yes
Ribosomal_L4	Ribonuc_L-PSP	PF00573	PF01042	0.492	0.005	0		yes
Ribosomal_S15	BSD	PF00312	PF03909	0.492	0.005	0		yes
Ribosomal_S17	Fer2	PF00366	PF00111	0.492	0.004	0		yes
RNA_pol_Rpc34	RNA_pol_Rpb8	PF05158	PF03870	0.492	0.001	0		yes
SBP56	Lyase_1	PF05694	PF00206	0.492	0.002	0		yes
SKIP_SNW	DUF572	PF02731	PF04502	0.492	0.001	0		yes
SRP1_TIP1	Pfam-B_27618	PF00660	PB027618	0.492	0.003	0		yes
STT3	OST3_OST6	PF02516	PF04756	0.492	0	0		yes
SUI1	PALP	PF01253	PF00291	0.492	0.001	0		yes
UPF0099	TPR	PF01981	PF00515	0.492	0.002	0		yes
Uricase	HMG_box	PF01014	PF00505	0.492	0.002	0		yes
VWC	BIR	PF00093	PF00653	0.492	0.003	0		yes
Yippee	F_actin_cap_B	PF03226	PF01115	0.492	0.005	0		yes
zf-CCHC	Tub	PF00098	PF01167	0.492	0.002	0		yes
Pfam-B_6	Gar1	PB000006	PF04410	0.491102	0.005	0	*
ACBP	ACBP	PF00887	PF00887	0.491	0.002	1		yes
TRAPP_Bet3	TRAPP_Bet3	PF04051	PF04051	0.491	0.002	1		yes
DDOST_48kD	DAD	PF03345	PF02109	0.491	0.002	0		yes
GrpE	CN_hydrolase	PF01025	PF00795	0.491	0.005	0		yes
GYF	Dynein_light	PF02213	PF01221	0.491	0.002	0		yes
Histone	Copper-fist	PF00125	PF00649	0.491	0.005	0		yes
HSP20	Choline_kinase	PF00011	PF01633	0.491	0.009	0		yes
OEP	NLBH	PF02321	PF05211	0.491	0	0		yes
OSCP	ATP-synt	PF00213	PF00231	0.491	0	0		yes
P53	HMG_box	PF00870	PF00505	0.491	0.008	0		yes
Paramyxo_P	Paramyxo_ncap	PF01806	PF00973	0.491	0	0		yes
PAX	HABP4_PAI-RBP1	PF00292	PF04774	0.491	0	0		yes
PEMT	Cullin	PF04191	PF00888	0.491	0.001	0		yes
Peptidase_M13	PAX	PF01431	PF00292	0.491	0	0		yes
Pfam-B_101451	IQ	PB101451	PF00612	0.491	0	0		yes
Pfam-B_12286	EMP70	PB012286	PF02990	0.491	0.003	0		yes
Pfam-B_55793	Amino_oxidase	PB055793	PF01593	0.491	0	0		yes
Pfam-B_624	Pfam-B_624	PB000624	PB000624	0.491	0.006	0		yes
Pfam-B_65177	Glyco_transf_20	PB065177	PF00982	0.491	0	0		yes
Pfam-B_67384	ATP-synt_J	PB067384	PF04911	0.491	0	0		yes
Pfam-B_75108	Pfam-B_5433	PB075108	PB005433	0.491	0.001	0		yes
Pfam-B_75870	Bromo_TP	PB075870	PF07524	0.491	0	0		yes
Pfam-B_75870	DUP	PB075870	PF00674	0.491	0	0		yes
Proteasome	Pfam-B_17710	PF00227	PB017710	0.491	0.01	0		yes
RasGEF	HOOK	PF00617	PF05622	0.491	0.002	0		yes
Rcd1	Pfam-B_80785	PF04078	PB080785	0.491	0	0		yes
RNA_pol_Rpb4	Ferritin	PF03874	PF00210	0.491	0.003	0		yes
SNF	Ribosomal_S17e	PF00209	PF00833	0.491	0	0		yes
SOH1	MED7	PF05669	PF05983	0.491	0	0		yes
SRP1_TIP1	Smg4_UPF3	PF00660	PF03467	0.491	0.005	0		yes
SUI1	Pyr_redox	PF01253	PF00070	0.491	0.002	0		yes
Synaptobrevin	MAP1_LC3	PF00957	PF02991	0.491	0.005	0		yes
TAFII55_N	Pfam-B_53849	PF04658	PB053849	0.491	0.002	0		yes
ThiG	Cpn60_TCP1	PF05690	PF00118	0.491	0.005	0		yes
TRAPP_Bet3	Pfam-B_73151	PF04051	PB073151	0.491	0.001	0		yes
tRNA_m1G_MT_9	Chitin_bind_4	PF04243	PF00379	0.491	0.009	0		yes
Trypsin	HOOK	PF00089	PF05622	0.491	0.007	0		yes
UPF0113	Pfam-B_4422	PF03657	PB004422	0.491	0.001	0		yes
UPF0113	EMP24_GP25L	PF03657	PF01105	0.491	0.002	0		yes
Utp14	MATH	PF04615	PF00917	0.491	0.001	0		yes
V_ATPase_I	Pfam-B_81414	PF01496	PB081414	0.491	0	0		yes
zf-BED	TFIID_30kDa	PF02892	PF03540	0.491	0.004	0		yes
zf-Tim10_DDP	CybS	PF02953	PF05328	0.491	0.004	0		yes
zf-C3HC4	PC_rep	PF00097	PF01851	0.490835	0.008	0	*
Pyr_redox	Arm	PF00070	PF00514	0.49021	0.006	0	*
Lum_binding	Lum_binding	PF00677	PF00677	0.49	0	1		yes
ARID	Adap_comp_sub	PF01388	PF00928	0.49	0.001	0		yes
Glyco_transf_15	Anp1	PF01793	PF03452	0.49	0.004	0		yes
Hist_deacetyl	F_actin_cap_B	PF00850	PF01115	0.49	0.008	0		yes
MRG	Hist_deacetyl	PF05712	PF00850	0.49	0.006	0		yes
MSSP	Ferrochelatase	PF03940	PF00762	0.49	0.002	0		yes
Mur_ligase_C	MCE	PF02875	PF02470	0.49	0	0		yes
NMD3	COX5A	PF04981	PF02284	0.49	0.001	0		yes
Pfam-B_1	NPR2	PB000001	PF06218	0.49	0.01	0		yes
Pfam-B_34113	Histone	PB034113	PF00125	0.49	0.004	0		yes
Pfam-B_40058	AA_permease	PB040058	PF00324	0.49	0.003	0		yes
Pfam-B_52285	Carn_acyltransf	PB052285	PF00755	0.49	0.002	0		yes
Pfam-B_5433	Lactamase_B	PB005433	PF00753	0.49	0.001	0		yes
Pfam-B_68548	Pfam-B_67060	PB068548	PB067060	0.49	0.001	0		yes
Pfam-B_72492	Pfam-B_13964	PB072492	PB013964	0.49	0	0		yes
POR	Autotransporter	PF01558	PF03797	0.49	0.001	0		yes
Prefoldin	ATP_bind_1	PF02996	PF03029	0.49	0.01	0		yes
Pro_isomerase	Ndr	PF00160	PF03096	0.49	0.006	0		yes
PRP38	LSM	PF03371	PF01423	0.49	0.009	0		yes
Pyr_redox	PAP2	PF00070	PF01569	0.49	0.001	0		yes
Ribosomal_L18ae	Dynein_light	PF01775	PF01221	0.49	0.001	0		yes
Ribosomal_S2	ECH	PF00318	PF00378	0.49	0.007	0		yes
RIO1	Ribosomal_S3Ae	PF01163	PF01015	0.49	0	0		yes
SAP18	Reticulon	PF06487	PF02453	0.49	0	0		yes
SPK	HORMA	PF04435	PF02301	0.49	0.003	0		yes
SRP1_TIP1	Pfam-B_75870	PF00660	PB075870	0.49	0.002	0		yes
SURF6	Pfam-B_5083	PF04935	PB005083	0.49	0	0		yes
Tctex-1	Hydrolase	PF03645	PF00702	0.49	0.006	0		yes
TFIID_20kDa	CFEM	PF03847	PF05730	0.49	0.001	0		yes
UAF_Rrn10	Adaptin_N	PF05234	PF01602	0.49	0.001	0		yes
V_ATPase_I	SIR2	PF01496	PF02146	0.49	0.003	0		yes
vATP-synt_AC39	SNF7	PF01992	PF03357	0.49	0.001	0		yes
V-SNARE	Glyco_hydro_32	PF05008	PF00251	0.49	0	0		yes
zf-C3HC4	Ribosomal_L44	PF00097	PF00935	0.49	0.009	0		yes
PFK	PFK	PF00365	PF00365	0.489008	0	1		yes
Amidase_2	Amidase_2	PF01510	PF01510	0.489	0	1		yes
Glyco_transf_8	Glyco_transf_8	PF01501	PF01501	0.489	0	1		yes
LamB	LamB	PF02264	PF02264	0.489	0	1		yes
Maf	Maf	PF02545	PF02545	0.489	0	1		yes
DDOST_48kD	Anp1	PF03345	PF03452	0.489	0	0		yes
FKBP_C	BSD	PF00254	PF03909	0.489	0.002	0		yes
Flavoprotein	CK_II_beta	PF02441	PF01214	0.489	0.005	0		yes
GPI2	ELO	PF06432	PF01151	0.489	0	0		yes
IF-2B	dCMP_cyt_deam	PF01008	PF00383	0.489	0.01	0		yes
Nucleoporin	HORMA	PF03177	PF02301	0.489	0.002	0		yes
ODC_AZ	C2	PF02100	PF00168	0.489	0.004	0		yes
OEP	Flg_bb_rod	PF02321	PF00460	0.489	0.001	0		yes
Peptidase_M3	Fork_head	PF01432	PF00250	0.489	0.003	0		yes
Pfam-B_14822	Cofilin_ADF	PB014822	PF00241	0.489	0.001	0		yes
Pfam-B_21793	IBN_N	PB021793	PF03810	0.489	0.001	0		yes
Pfam-B_22640	Exo_endo_phos	PB022640	PF03372	0.489	0.006	0		yes
Pfam-B_3753	MRG	PB003753	PF05712	0.489	0.001	0		yes
Pfam-B_42139	Ferric_reduct	PB042139	PF01794	0.489	0	0		yes
Pfam-B_45339	Cation_efflux	PB045339	PF01545	0.489	0.002	0		yes
Pfam-B_53870	MCE	PB053870	PF02470	0.489	0	0		yes
Pfam-B_6525	Dynein_light	PB006525	PF01221	0.489	0.004	0		yes
Pfam-B_67384	Mt_ATP-synt_B	PB067384	PF05405	0.489	0	0		yes
Pfam-B_71900	Pfam-B_71900	PB071900	PB071900	0.489	0	0		yes
Porin_3	F_actin_cap_B	PF01459	PF01115	0.489	0.005	0		yes
PTS_EIIA_1	LacY_symp	PF00358	PF01306	0.489	0	0		yes
Rcd1	Pfam-B_75870	PF04078	PB075870	0.489	0	0		yes
Ribosomal_L31e	CBM_14	PF01198	PF01607	0.489	0.007	0		yes
Ribosomal_S17	K_tetra	PF00366	PF02214	0.489	0.01	0		yes
RNA_pol_Rpc34	HMG_box	PF05158	PF00505	0.489	0.005	0		yes
Skb1	Skb1	PF05185	PF05185	0.489	0.001	0		yes
SOH1	CK_II_beta	PF05669	PF01214	0.489	0.004	0		yes
T-box	Pfam-B_2394	PF00907	PB002394	0.489	0.001	0		yes
Tektin	Pfam-B_13984	PF03148	PB013984	0.489	0	0		yes
TFIID-31kDa	Glycogen_syn	PF02291	PF05693	0.489	0.005	0		yes
tRNA-synt_1b	Ribosomal_S16	PF00579	PF00886	0.489	0.001	0		yes
UQ_con	BRICHOS	PF00179	PF04089	0.489	0.006	0		yes
Vps52	UPF0184	PF04129	PF03670	0.489	0	0		yes
SH3BP5	Pfam-B_1	PF05276	PB000001	0.488559	0.004	0	*
AA_kinase	AA_kinase	PF00696	PF00696	0.488346	0.001	1		yes
ArsA_ATPase	ArsA_ATPase	PF02374	PF02374	0.488	0.002	1		yes
GrpE	GrpE	PF01025	PF01025	0.488	0.001	1		yes
Flg_bb_rod	FHIPEP	PF00460	PF00771	0.488	0	0		yes
La	CH	PF05383	PF00307	0.488	0.004	0		yes
MCE	MCE	PF02470	PF02470	0.488	0	0		yes
Methylase_M	Flg_bb_rod	PF02506	PF00460	0.488	0	0		yes
Mpp10	Bystin	PF04006	PF05291	0.488	0	0		yes
NAP	DUF572	PF00956	PF04502	0.488	0.002	0		yes
Nucleoplasmin	Acyl_transf_3	PF03066	PF01757	0.488	0.001	0		yes
NUDIX	ATP-synt_F	PF00293	PF01990	0.488	0.009	0		yes
Nup84_Nup100	Nucleopor_Nup85	PF04121	PF07575	0.488	0	0		yes
Pfam-B_21793	14-3-3	PB021793	PF00244	0.488	0.001	0		yes
Pfam-B_31386	PAP_assoc	PB031386	PF03828	0.488	0	0		yes
Pfam-B_371	Pfam-B_10160	PB000371	PB010160	0.488	0.001	0		yes
Pfam-B_42561	IF-2B	PB042561	PF01008	0.488	0.003	0		yes
Pfam-B_46575	Pfam-B_12286	PB046575	PB012286	0.488	0.001	0		yes
Pfam-B_6	Pfam-B_371	PB000006	PB000371	0.488	0.008	0		yes
Pfam-B_78910	Pfam-B_11227	PB078910	PB011227	0.488	0.002	0		yes
Ribosomal_L13e	Acyl_transf_3	PF01294	PF01757	0.488	0.001	0		yes
RNA_pol_Rpc34	LIM	PF05158	PF00412	0.488	0.008	0		yes
S10_plectin	Calreticulin	PF03501	PF00262	0.488	0.002	0		yes
Sas10_Utp3	2-Hacid_dh_C	PF04000	PF02826	0.488	0.002	0		yes
SH3BP5	Hydrolase	PF05276	PF00702	0.488	0.003	0		yes
SLA_LP_auto_ag	SLA_LP_auto_ag	PF05889	PF05889	0.488	0	0		yes
SNF7	Formyl_trans_N	PF03357	PF00551	0.488	0.004	0		yes
CK_II_beta	CBS	PF01214	PF00571	0.487	0.005	0		yes
ER	ER	PF01133	PF01133	0.487	0.002	0		yes
Glycogen_syn	FHA	PF05693	PF00498	0.487	0.009	0		yes
HMG_box	DNA_pol_alpha_B	PF00505	PF04058	0.487	0.008	0		yes
Iron_permease	APG12	PF04120	PF04110	0.487	0	0		yes
Iso_dh	HMG_CoA_synt	PF00180	PF01154	0.487	0.007	0		yes
Nnf1	KE2	PF03980	PF01920	0.487	0.002	0		yes
ODC_AZ	G-patch	PF02100	PF01585	0.487	0.002	0		yes
OS-D	14-3-3	PF03392	PF00244	0.487	0.006	0		yes
OST3_OST6	DAD	PF04756	PF02109	0.487	0.002	0		yes
Pfam-B_17923	Carn_acyltransf	PB017923	PF00755	0.487	0	0		yes
Pfam-B_65444	LSM	PB065444	PF01423	0.487	0.008	0		yes
Pfam-B_92596	GAL11	PB092596	PF05397	0.487	0	0		yes
Pfam-B_9281	NAP	PB009281	PF00956	0.487	0.005	0		yes
Prenyltrans	CBFB_NFYA	PF00432	PF02045	0.487	0.007	0		yes
Reticulon	Glyco_hydro_18	PF02453	PF00704	0.487	0	0		yes
Ribosomal_L3	Ribosomal_L17	PF00297	PF01196	0.487	0	0		yes
Ribosomal_S2	ArsA_ATPase	PF00318	PF02374	0.487	0.005	0		yes
Sas10_Utp3	Mpp10	PF04000	PF04006	0.487	0	0		yes
SelA	N6_N4_Mtase	PF03841	PF01555	0.487	0.001	0		yes
SH3BP5	Ribosomal_S19e	PF05276	PF01090	0.487	0	0		yes
Tctex-1	Pfam-B_50298	PF03645	PB050298	0.487	0	0		yes
TFIIA	Pfam-B_67679	PF03153	PB067679	0.487	0	0		yes
Ureidogly_hydro	Glyco_transf_20	PF04115	PF00982	0.487	0	0		yes
V-ATPase_H	ATP-synt_F	PF03224	PF01990	0.487	0.006	0		yes
zf-C4	Pfam-B_102168	PF00105	PB102168	0.487	0.005	0		yes
CIDE-N	AT_hook	PF02017	PF02178	0.486	0.002	0		yes
Elongin_A	Brix	PF06881	PF04427	0.486	0.001	0		yes
Exonuc_X-T	An_peroxidase	PF00929	PF03098	0.486	0.007	0		yes
HSP70	Elongin_A	PF00012	PF06881	0.486	0.003	0		yes
Nrap	HhH-GPD	PF03813	PF00730	0.486	0.002	0		yes
NusB	N6_N4_Mtase	PF01029	PF01555	0.486	0.003	0		yes
P21-Arc	ARPC4	PF04062	PF05856	0.486	0.001	0		yes
Peptidase_M24	Brix	PF00557	PF04427	0.486	0.002	0		yes
Pfam-B_100857	7tm_1	PB100857	PF00001	0.486	0.01	0		yes
Pfam-B_102900	ECH	PB102900	PF00378	0.486	0	0		yes
Pfam-B_13984	Acyl_transf_3	PB013984	PF01757	0.486	0	0		yes
Pfam-B_25166	Homeobox	PB025166	PF00046	0.486	0.008	0
Pfam-B_5912	ER	PB005912	PF01133	0.486	0	0		yes
Pfam-B_82684	Myb_DNA-binding	PB082684	PF00249	0.486	0	0		yes
Pfam-B_87329	HORMA	PB087329	PF02301	0.486	0.002	0		yes
Pfam-B_89390	GrpE	PB089390	PF01025	0.486	0.001	0		yes
Pfam-B_99707	CAP	PB099707	PF01213	0.486	0.001	0		yes
PolyA_pol	OMPdecase	PF01743	PF00215	0.486	0	0		yes
PP-binding	Pfam-B_57517	PF00550	PB057517	0.486	0.002	0		yes
Ribosomal_L15e	CBM_14	PF00827	PF01607	0.486	0.008	0		yes
Ribosomal_S13	bZIP	PF00416	PF00170	0.486	0.008	0		yes
RNA_pol_Rpb4	Gamma-BBH	PF03874	PF03322	0.486	0.001	0		yes
RrnaAD	AA_permease	PF00398	PF00324	0.486	0.005	0		yes
Serpin	Ribosomal_60s	PF00079	PF00428	0.486	0	0		yes
SPC25	APG12	PF06703	PF04110	0.486	0.001	0		yes
TPR	MED6	PF00515	PF04934	0.486	0.007	0		yes
UPF0172	SH2	PF03665	PF00017	0.486	0.005	0		yes
Yippee	Yip1	PF03226	PF04893	0.486	0	0		yes
zf-U1	Pfam-B_371	PF06220	PB000371	0.486	0.002	0		yes
CBS	Arm	PF00571	PF00514	0.48576	0.002	0	*
AsnC_trans_reg	AsnC_trans_reg	PF01037	PF01037	0.485	0	0		yes
ATP-synt_B	ATP-synt_A	PF00430	PF00119	0.485	0	0		yes
ATP-synt_C	ATP-synt	PF00137	PF00231	0.485	0.01	0		yes
CAP	Actin	PF01213	PF00022	0.485	0.008	0		yes
Erg28	Arf	PF03694	PF00025	0.485	0.007	0		yes
Fumarate_red_D	Fumarate_red_D	PF02313	PF02313	0.485	0	0		yes
FYRN	CBM_14	PF05964	PF01607	0.485	0.002	0		yes
NAC	MRG	PF01849	PF05712	0.485	0.004	0		yes
Pfam-B_100915	Lectin_C	PB100915	PF00059	0.485	0.001	0		yes
Pfam-B_13683	Ank	PB013683	PF00023	0.485	0.004	0		yes
Pfam-B_34461	ADH_zinc_N	PB034461	PF00107	0.485	0.008	0		yes
Pfam-B_4422	HSP70	PB004422	PF00012	0.485	0.005	0		yes
Pfam-B_4884	Pfam-B_18104	PB004884	PB018104	0.485	0	0		yes
Pfam-B_5052	KOW	PB005052	PF00467	0.485	0.002	0		yes
Pfam-B_75870	CorA	PB075870	PF01544	0.485	0	0		yes
Pfam-B_87644	HMG_box	PB087644	PF00505	0.485	0.003	0		yes
Pfam-B_95762	PET122	PB095762	PF05476	0.485	0	0		yes
Porin_3	ArsA_ATPase	PF01459	PF02374	0.485	0.006	0		yes
PRA1	Hrf1	PF03208	PF03878	0.485	0	0		yes
Pro_isomerase	Pfam-B_35839	PF00160	PB035839	0.485	0.002	0		yes
Ribosomal_60s	Endonuclease_NS	PF00428	PF01223	0.485	0.007	0		yes
Ribosomal_L13e	Exonuc_X-T	PF01294	PF00929	0.485	0.003	0		yes
Ribosomal_L29e	Glyco_hydro_18	PF01779	PF00704	0.485	0.001	0		yes
Ribosomal_L32e	Peptidase_M14	PF01655	PF00246	0.485	0.004	0		yes
Ribosomal_L34e	PALP	PF01199	PF00291	0.485	0.003	0		yes
TFIID-18kDa	Bromo_TP	PF02269	PF07524	0.485	0	0		yes
Ubiq_cyt_C_chap	Nucleopor_Nup85	PF03981	PF07575	0.485	0	0		yes
ubiquitin	Pex14_N	PF00240	PF04695	0.485	0.009	0		yes
vATP-synt_E	vATP-synt_AC39	PF01991	PF01992	0.485	0	0		yes
zf-C3HC4	Pfam-B_21150	PF00097	PB021150	0.485	0.006	0		yes
zf-Tim10_DDP	SNF7	PF02953	PF03357	0.485	0.002	0		yes
DHFR_1	DHFR_1	PF00186	PF00186	0.484	0.001	1		yes
ICL	ICL	PF00463	PF00463	0.484	0.001	1		yes
Apc13p	Actin	PF05839	PF00022	0.484	0.004	0		yes
Evr1_Alr	ArsA_ATPase	PF04777	PF02374	0.484	0.001	0		yes
Folate_carrier	Actin	PF01770	PF00022	0.484	0.001	0		yes
Herpes_UL52	Herpes_HEPA	PF03121	PF03324	0.484	0	0		yes
HMG_CoA_synt	Actin	PF01154	PF00022	0.484	0.006	0		yes
IF-2B	Copper-fist	PF01008	PF00649	0.484	0.003	0		yes
PCI	BSD	PF01399	PF03909	0.484	0.007	0		yes
PCI	Gamma-BBH	PF01399	PF03322	0.484	0.008	0		yes
Ribosomal_S2	Ribosomal_S10	PF00318	PF00338	0.484	0.005	0		yes
SAP	Pfam-B_10160	PF02037	PB010160	0.484	0	0		yes
Sarcoglycan_1	Pyridoxal_deC	PF04790	PF00282	0.484	0	0		yes
Thy1	NifU	PF02511	PF01106	0.484	0	0		yes
TPD52	Homeobox	PF04201	PF00046	0.484	0.008	0		yes
vATP-synt_AC39	CBFD_NFYB_HMF	PF01992	PF00808	0.484	0.005	0		yes
Xan_ur_permease	SCP	PF00860	PF00188	0.484	0.001	0		yes
WW	Pfam-B_13984	PF00397	PB013984	0.483813	0.001	0	*
Pfam-B_11266	Chitin_bind_4	PB011266	PF00379	0.483804	0.001	0	*
Pfam-B_90751	Chitin_bind_4	PB090751	PF00379	0.483804	0.001	0	*
DHDPS	DHDPS	PF00701	PF00701	0.483	0.001	1		yes
Bul1_N	Bul1_C	PF04425	PF04426	0.483	0	0		yes
CUE	ArsA_ATPase	PF02845	PF02374	0.483	0.005	0		yes
HEAT	CBFB_NFYA	PF02985	PF02045	0.483	0.003	0		yes
Metallothio_5	CIDE-N	PF02067	PF02017	0.483	0	0		yes
Ndr	DUF1394	PF03096	PF07159	0.483	0	0		yes
Nrap	KH_1	PF03813	PF00013	0.483	0.001	0		yes
Pfam-B_13015	Amidase	PB013015	PF01425	0.483	0.001	0		yes
Pfam-B_21793	Pfam-B_1225	PB021793	PB001225	0.483	0	0		yes
Pfam-B_75870	GAL11	PB075870	PF05397	0.483	0	0		yes
Pfam-B_75870	CK_II_beta	PB075870	PF01214	0.483	0	0		yes
Pfam-B_75870	Iso_dh	PB075870	PF00180	0.483	0.004	0		yes
Pfam-B_8261	ENT	PB008261	PF03735	0.483	0	0		yes
Porin_3	HORMA	PF01459	PF02301	0.483	0.007	0		yes
PRAI	Pfam-B_40954	PF00697	PB040954	0.483	0	0		yes
RecA	DinI	PF00154	PF06183	0.483	0	0		yes
[truncated: 1,001 more rows]
