# Supplementary material for: Predicting domain-domain interactions using a parsimony approach
Source: Genome Biol. 2006 Nov 9;7(11):R104. doi: 10.1186/gb-2006-7-11-r104 (PMC1794579; doi:10.1186/gb-2006-7-11-r104)
Supplement: Additional data file 4 — The 3,944 domain pairs with a LP-score ≥ 0.4 and a pw-score ≤ 0.1 (network reliability 60%). [file gb-2006-7-11-r104-S4.txt]

DomNameA DomNameB PFAMCode1 PFAMCode2 AssocScore EMScore DPEAScore LPScore pwScore InGoldStdFlag
LSM	LSM	PF01423	PF01423	0.174713	0.174347	387.092	1.0	0.000000	1
IL8	7tm_1	PF00048	PF00001	0.115274	0.070293	139.128	1.0	0.000000	0
Proteasome	Proteasome	PF00227	PF00227	0.076433	0.05965	102.991	1.0	0.000000	1
Ferritin	Ferritin	PF00210	PF00210	0.347826	0.36	47.0888	1.0	0.000655	1
Globin	Globin	PF00042	PF00042	0.368421	0.380952	41.5987	1.0	0.001638	1
EMP24_GP25L	EMP24_GP25L	PF01105	PF01105	0.333333	0.35	35.1476	0.998	0.002000	1
CK_II_beta	CK_II_beta	PF01214	PF01214	0.625	0.6	31.9846	0.987	0.002000	1
zf-C3HC4	UQ_con	PF00097	PF00179	0.01718	0.010839	29.4235	1.0	0.000042	1
WD40	Cpn60_TCP1	PF00400	PF00118	0.040763	0.009759	27.7855	1.0	0.000017	0
Cofilin_ADF	Actin	PF00241	PF00022	0.111111	0.091535	27.1989	0.998	0.004096	0
Ras	Hrf1	PF00071	PF03878	0.44	0.278708	22.8935	0.99991362	0.004000	0
Pkinase	Cyclin_N	PF00069	PF00134	0.012693	0.005703	22.5845	1.0	0.000042	1
Bac_DNA_binding	Bac_DNA_binding	PF00216	PF00216	0.25	0.277778	22.5073	0.966	0.002000	1
IF-2B	IF-2B	PF01008	PF01008	0.235294	0.263158	22.291	0.976	0.003000	1
Clat_adaptor_s	Adap_comp_sub	PF01217	PF00928	0.2	0.227273	21.7046	0.981	0.008000	1
Y_phosphatase2	Y_phosphatase2	PF03162	PF03162	0.16	0.185185	20.8854	0.973	0.005000	1
LSM	DIM1	PF01423	PF02966	0.137931	0.16129	20.3328	0.977	0.016000	0
zf-U1	LSM	PF06220	PF01423	0.137931	0.16129	20.3328	0.97	0.008000	0
Chorion_3	CBM_14	PF05387	PF01607	0.133333	0.15625	20.2058	0.975	0.004000	0
Tektin	Gamma-BBH	PF03148	PF03322	1	0.8	20.0538	0.939	0.003000	0
P5CR	P5CR	PF01089	PF01089	1	0.8	20.0538	0.937	0.001000	0
P-II	P-II	PF00543	PF00543	0.75	0.666667	19.5069	0.936	0.000000	1
HSP20	HSP20	PF00011	PF00011	0.040984	0.048387	19.3962	0.99	0.010240	1
IF-2B	DUF292	PF01008	PF03398	0.6	0.571429	19.0444	0.929	0.006000	0
TRAPP_Bet3	Sybindin	PF04051	PF04099	0.6	0.571429	19.0444	0.936	0.000000	0
Prenyltrans	PPTA	PF00432	PF01239	0.583333	0.441378	18.7884	0.99595377	0.003000	1
Glycogen_syn	Glycogen_syn	PF05693	PF05693	0.5	0.5	18.6438	0.943	0.002000	0
CBFD_NFYB_HMF	CBFD_NFYB_HMF	PF00808	PF00808	0.109091	0.096955	18.6168	0.98463252	0.010000	1
Ras	GDI	PF00071	PF00996	0.164706	0.076909	18.0283	1.0	0.025600	1
Cpn60_TCP1	Cpn60_TCP1	PF00118	PF00118	0.034884	0.035295	17.8908	0.99474958	0.010240	1
PNP_UDP_1	PNP_UDP_1	PF01048	PF01048	0.333333	0.363636	17.6885	0.917	0.002000	1
Porin_1	Porin_1	PF00267	PF00267	0.333333	0.363636	17.6885	0.933	0.000000	1
Prefoldin	KE2	PF02996	PF01920	0.322581	0.236875	17.5469	0.99905278	0.004000	1
Yip1	Ras	PF04893	PF00071	0.142857	0.06933	17.1605	0.99992615	0.025600	0
Autotransporter	Autotransporter	PF03797	PF03797	0.411765	0.278457	17.0267	0.99041992	0.000000	0
Chitin_bind_4	Chitin_bind_4	PF00379	PF00379	0.007347	0.007805	16.8889	1.0	0.000655	0
ATP_bind_1	ATP_bind_1	PF03029	PF03029	0.230769	0.266667	16.758	0.939	0.002000	0
UQ_con	ubiquitin	PF00179	PF00240	0.013216	0.015351	16.387	0.996	0.004096	0
Pkinase	CK_II_beta	PF00069	PF01214	0.014957	0.014941	16.2282	0.9977496	0.004096	1
Ribosomal_S28e	LSM	PF01200	PF01423	0.1875	0.222222	16.211	0.94	0.004000	0
RRM_1	Pfam-B_4884	PF00076	PB004884	0.048913	0.037508	15.6646	0.98835537	0.029000	0
Profilin	Actin	PF00235	PF00022	0.15	0.181818	15.609	0.934	0.016000	1
Adap_comp_sub	Adaptin_N	PF00928	PF01602	0.181818	0.122265	15.189	0.99892173	0.006000	1
vATP-synt_AC39	adh_short	PF01992	PF00106	0.125	0.153846	15.1079	0.929	0.016000	0
Rho_GDI	Ras	PF02115	PF00071	0.12	0.148148	14.9946	0.942	0.012000	1
ADH_zinc_N	ADH_zinc_N	PF00107	PF00107	0.015974	0.019048	14.7347	0.988	0.010240	1
zf-Tim10_DDP	zf-Tim10_DDP	PF02953	PF02953	0.103448	0.129032	14.5802	0.932	0.004000	0
RRM_1	LSM	PF00076	PF01423	0.008871	0.005006	14.5388	1.0	0.000262	0
NAP	Histone	PF00956	PF00125	0.1	0.125	14.4849	0.939	0.016000	0
RRM_1	RRM_1	PF00076	PF00076	0.007337	0.002032	14.4627	1.0	0.000000	1
Mito_carr	F_actin_cap_B	PF00153	PF01115	0.09375	0.117647	14.3031	0.95	0.025000	0
dCMP_cyt_deam	dCMP_cyt_deam	PF00383	PF00383	0.097561	0.098804	13.9034	0.96450941	0.000000	1
RecA	Peptidase_S24	PF00154	PF00717	1	0.772992	13.5933	0.89949321	0.001000	0
RRM_1	Pfam-B_12286	PF00076	PB012286	0.028571	0.028427	13.392	0.9864369	0.025600	0
zf-C2H2	Dynein_light	PF00096	PF01221	0.016548	0.014384	13.3584	0.99573146	0.010240	0
Pfam-B_45339	Dynein_light	PB045339	PF01221	1	0.75	13.2401	0.843	0.000000	0
HgmA	HgmA	PF04209	PF04209	1	0.75	13.2401	0.831	0.001000	0
PTPS	PTPS	PF01242	PF01242	1	0.75	13.2401	0.84	0.001000	1
Lectin_legB	Lectin_legA	PF00139	PF00138	1	0.75	13.2401	0.857	0.001000	0
Phage_G	Phage_F	PF02306	PF02305	1	0.75	13.2401	0.819	0.000000	1
CAP	CAP	PF01213	PF01213	1	0.75	13.2401	0.837	0.000000	1
Pfam-B_12421	Ferritin	PB012421	PF00210	1	0.75	13.2401	0.832	0.003000	0
NIF3	NIF3	PF01784	PF01784	1	0.75	13.2401	0.844	0.000000	1
vATP-synt_AC39	Pfam-B_62736	PF01992	PB062736	1	0.75	13.2401	0.839	0.002000	0
Yip1	Hrf1	PF04893	PF03878	1	0.75	13.2401	0.831	0.000000	0
Glyco_transf_8	Glycogen_syn	PF01501	PF05693	1	0.75	13.2401	0.849	0.000000	0
Maf	ENTH	PF02545	PF01417	1	0.75	13.2401	0.852	0.000000	0
Pfam-B_62736	CBFB_NFYA	PB062736	PF02045	1	0.75	13.2401	0.818	0.004000	0
Sdh_cyt	Pfam-B_75870	PF01127	PB075870	1	0.75	13.2401	0.81	0.000000	0
Nrap	CK_II_beta	PF03813	PF01214	1	0.75	13.2401	0.838	0.000000	0
Acetate_kinase	Acetate_kinase	PF00871	PF00871	1	0.75	13.2401	0.84	0.000000	1
Ribophorin_I	OST3_OST6	PF04597	PF04756	1	0.75	13.2401	0.846	0.000000	0
TauD	TauD	PF02668	PF02668	1	0.75	13.2401	0.845	0.000000	1
Isochorismatase	Isochorismatase	PF00857	PF00857	1	0.75	13.2401	0.833	0.001000	1
CK_II_beta	BAF1_ABF1	PF01214	PF04684	1	0.75	13.2401	0.826	0.001000	0
Pfam-B_52661	HEAT	PB052661	PF02985	1	0.75	13.2401	0.853	0.003000	0
F_actin_cap_B	F-actin_cap_A	PF01115	PF01267	1	0.75	13.2401	0.831	0.002000	1
UPF0102	Pfam-B_624	PF02021	PB000624	1	0.75	13.2401	0.842	0.001000	0
MoaC	MoaC	PF01967	PF01967	1	0.75	13.2401	0.861	0.000000	0
Hexapep	Hexapep	PF00132	PF00132	0.123077	0.072123	13.2263	0.98837515	0.005000	1
Dynein_light	CH	PF01221	PF00307	0.0625	0.08	13.1461	0.93	0.001000	0
Cpn10	Cpn10	PF00166	PF00166	0.75	0.605529	12.8649	0.90645347	0.002000	1
zf-C3HC4	Histone	PF00097	PF00125	0.018644	0.011595	12.8299	0.99717443	0.010240	0
SRF-TF	Pfam-B_75870	PF00319	PB075870	0.666667	0.6	12.7939	0.841	0.001000	0
SAM_decarbox	SAM_decarbox	PF01536	PF01536	0.666667	0.6	12.7939	0.835	0.004000	1
Tektin	Pfam-B_6525	PF03148	PB006525	0.666667	0.6	12.7939	0.824	0.001000	0
Ribonuc_L-PSP	Ribonuc_L-PSP	PF01042	PF01042	0.666667	0.6	12.7939	0.846	0.001000	1
DMRL_synthase	DMRL_synthase	PF00885	PF00885	0.666667	0.6	12.7939	0.829	0.001000	1
TFIID-18kDa	TAFII28	PF02269	PF04719	0.6	0.522281	12.6937	0.9109939	0.000000	1
zf-C2H2	Ribosomal_L31e	PF00096	PF01198	0.019231	0.02381	12.6803	0.978	0.025600	0
SUI1	Proteasome	PF01253	PF00227	0.05	0.064516	12.5007	0.937	0.008000	0
V_ATPase_I	vATP-synt_AC39	PF01496	PF01992	0.5	0.5	12.4292	0.834	0.002000	0
Peptidase_M18	BSD	PF02127	PF03909	0.5	0.5	12.4292	0.845	0.001000	0
Peptidase_M18	Peptidase_M18	PF02127	PF02127	0.5	0.5	12.4292	0.832	0.000000	0
Pfam-B_92937	Peptidase_M18	PB092937	PF02127	0.5	0.5	12.4292	0.831	0.001000	0
Pfam-B_52661	Pfam-B_52661	PB052661	PB052661	0.5	0.5	12.4292	0.851	0.000000	0
V_ATPase_I	V-ATPase_C	PF01496	PF03223	0.5	0.5	12.4292	0.829	0.002000	0
Glycolytic	Glycolytic	PF00274	PF00274	0.5	0.5	12.4292	0.846	0.001000	1
MerR	MerR	PF00376	PF00376	0.6	0.5	12.4292	0.84853928	0.002000	0
Aldolase_II	Aldolase_II	PF00596	PF00596	0.5	0.5	12.4292	0.849	0.000000	1
V_ATPase_I	V-ATPase_G	PF01496	PF03179	0.5	0.5	12.4292	0.843	0.004000	0
Pfam-B_63756	G-alpha	PB063756	PF00503	0.5	0.5	12.4292	0.824	0.005000	0
Pfam-B_56415	Pfam-B_52661	PB056415	PB052661	0.5	0.5	12.4292	0.84	0.000000	0
Bac_globin	Bac_globin	PF01152	PF01152	0.5	0.5	12.4292	0.836	0.000000	0
Epimerase	Epimerase	PF01370	PF01370	0.5	0.5	12.4292	0.853	0.001000	1
Translin	Translin	PF01997	PF01997	0.5	0.5	12.4292	0.852	0.001000	1
Ribosomal_S26e	HesB	PF01283	PF01521	0.4	0.428571	12.1209	0.85	0.003000	0
zf-Tim10_DDP	Pfam-B_33214	PF02953	PB033214	0.4	0.428571	12.1209	0.855	0.001000	0
Nucleoporin	DUF19	PF03177	PF01579	0.4	0.428571	12.1209	0.855	0.001000	0
Gpi16	Arf	PF04113	PF00025	0.4	0.428571	12.1209	0.836	0.001000	0
V_ATPase_I	vATP-synt_E	PF01496	PF01991	0.4	0.428571	12.1209	0.851	0.002000	0
V_ATPase_I	V-ATPase_H	PF01496	PF03224	0.4	0.428571	12.1209	0.844	0.005000	0
V_ATPase_I	ATP-synt_F	PF01496	PF01990	0.4	0.428571	12.1209	0.874	0.004000	0
La	Chitin_bind_4	PF05383	PF00379	0.042857	0.055556	12.0522	0.932	0.002000	0
Transaldolase	Transaldolase	PF00923	PF00923	0.333333	0.375	11.8539	0.864	0.001000	1
Yip1	Yip1	PF04893	PF04893	0.333333	0.375	11.8539	0.832	0.001000	0
UQ_con	P53	PF00179	PF00870	0.333333	0.375	11.8539	0.83	0.024000	0
SRF-TF	IPK	PF00319	PF03770	0.333333	0.375	11.8539	0.834	0.003000	0
Glyco_transf_34	Anp1	PF05637	PF03452	0.333333	0.375	11.8539	0.832	0.002000	0
Pfam-B_624	Flg_bb_rod	PB000624	PF00460	0.375	0.340048	11.7436	0.86158727	0.000000	0
Aminotran_4	Aminotran_4	PF01063	PF01063	0.375	0.337604	11.6951	0.86690268	0.000000	1
P16-Arc	Actin	PF04699	PF00022	0.285714	0.333333	11.6183	0.827	0.006000	0
Glutaredoxin	ArsA_ATPase	PF00462	PF02374	0.285714	0.333333	11.6183	0.834	0.003000	0
TFIID_30kDa	TFIID-18kDa	PF03540	PF02269	0.285714	0.333333	11.6183	0.85	0.003000	0
RNA_pol_Rpc82	Histone	PF05645	PF00125	0.285714	0.333333	11.6183	0.819	0.007000	0
Histone	Histone	PF00125	PF00125	0.054054	0.043582	11.593	0.97980528	0.016000	1
Nitroreductase	Nitroreductase	PF00881	PF00881	0.333333	0.304447	11.4842	0.89899337	0.001000	1
V_ATPase_I	ATP-synt_D	PF01496	PF01813	0.25	0.3	11.4076	0.839	0.006000	0
ExbD	ExbD	PF02472	PF02472	0.25	0.3	11.4076	0.836	0.002000	0
Tektin	AT_hook	PF03148	PF02178	0.222222	0.272727	11.2169	0.827	0.002000	0
Anp1	Anp1	PF03452	PF03452	0.222222	0.272727	11.2169	0.844	0.002000	0
IF-2B	ATP-synt_D	PF01008	PF01813	0.222222	0.272727	11.2169	0.844	0.006000	0
Pfam-B_75870	Exo_endo_phos	PB075870	PF03372	0.222222	0.272727	11.2169	0.837	0.001000	0
ECH	ECH	PF00378	PF00378	0.031915	0.041667	11.1891	0.936	0.021000	1
Pkinase	CDI	PF00069	PF02234	0.021164	0.014748	11.0851	0.99536096	0.025600	1
F_bP_aldolase	F_bP_aldolase	PF01116	PF01116	0.2	0.25	11.0429	0.813	0.000000	1
MSSP	Homeobox	PF03940	PF00046	0.038462	0.03879	11.0138	0.95945473	0.007000	0
Ribonuc_red_sm	Ribonuc_red_sm	PF00268	PF00268	0.3125	0.219842	10.9992	0.96799583	0.004000	1
Pkinase	Pfam-B_8912	PF00069	PB008912	0.014019	0.011477	10.9429	0.98294163	0.064000	0
DUF572	Cpn60_TCP1	PF04502	PF00118	0.181818	0.230769	10.8828	0.835	0.005000	0
HSP20	HlyIII	PF00011	PF03006	0.181818	0.230769	10.8828	0.813	0.007000	0
Cytochrom_C	AT_hook	PF00034	PF02178	0.181818	0.230769	10.8828	0.834	0.003000	0
TAP42	Cpn60_TCP1	PF04177	PF00118	0.181818	0.230769	10.8828	0.839	0.006000	0
Asparaginase	Asparaginase	PF00710	PF00710	0.181818	0.230769	10.8828	0.826	0.003000	1
Surp	Chitin_bind_4	PF01805	PF00379	0.028571	0.037383	10.8637	0.937	0.002000	0
Pkinase	CKS	PF00069	PF01111	0.014881	0.014847	10.794	0.98114584	0.025600	1
SRF-TF	SRF-TF	PF00319	PF00319	0.166667	0.214286	10.7346	0.833	0.000000	1
IF-2B	eIF-5_eIF-2B	PF01008	PF01873	0.166667	0.214286	10.7346	0.849	0.001000	0
Tektin	Lipase	PF03148	PF00151	0.166667	0.214286	10.7346	0.871	0.001000	0
Tektin	Iso_dh	PF03148	PF00180	0.166667	0.214286	10.7346	0.822	0.007000	0
NAD_kinase	NAD_kinase	PF01513	PF01513	0.214286	0.202564	10.6641	0.85979809	0.000000	1
zf-Tim10_DDP	Tim17	PF02953	PF02466	0.315789	0.191011	10.6024	0.93285103	0.003000	0
Suf	Histone	PF05843	PF00125	0.153846	0.2	10.5966	0.844	0.002000	0
TEA	Histone	PF01285	PF00125	0.153846	0.2	10.5966	0.837	0.010000	0
UMP1	Proteasome	PF05348	PF00227	0.142857	0.1875	10.4676	0.834	0.008000	0
STAS	STAS	PF01740	PF01740	0.142857	0.1875	10.4676	0.857	0.000000	1
Aldo_ket_red	Aldo_ket_red	PF00248	PF00248	0.024793	0.03252	10.4456	0.929	0.032000	1
Histone	Actin	PF00125	PF00022	0.026144	0.028786	10.407	0.95820285	0.064000	0
Tctex-1	HSP20	PF03645	PF00011	0.133333	0.176471	10.3463	0.846	0.011000	0
Zn_clus	SRF-TF	PF00172	PF00319	0.02381	0.03125	10.3261	0.928	0.013000	0
Peptidase_S24	Peptidase_S24	PF00717	PF00717	0.176471	0.168815	10.2908	0.89972843	0.001000	1
SOH1	Pro_isomerase	PF05669	PF00160	0.125	0.166667	10.232	0.847	0.013000	0
TonB_dep_Rec	TonB_dep_Rec	PF00593	PF00593	0.125	0.166667	10.232	0.857	0.001000	0
V-SNARE	Sec1	PF05008	PF00995	0.125	0.166667	10.232	0.866	0.009000	0
Mito_carr	APG12	PF00153	PF04110	0.117647	0.157895	10.1239	0.825	0.011000	0
TRAPP_Bet3	ECH	PF04051	PF00378	0.117647	0.157895	10.1239	0.832	0.013000	0
Pro_isomerase	ArsA_ATPase	PF00160	PF02374	0.111111	0.15	10.0213	0.833	0.016000	0
Yippee	Cpn60_TCP1	PF03226	PF00118	0.111111	0.15	10.0213	0.84	0.008000	0
Pfam-B_4422	HSP20	PB004422	PF00011	0.111111	0.15	10.0213	0.847	0.002000	0
RNase_PH	LSM	PF01138	PF01423	0.026316	0.026933	9.96924	0.95872337	0.005000	0
P21-Arc	Actin	PF04062	PF00022	0.105263	0.142857	9.92369	0.836	0.012000	0
ARPC4	Actin	PF05856	PF00022	0.105263	0.142857	9.92369	0.844	0.015000	0
Pfam-B_3753	Actin	PB003753	PF00022	0.105263	0.142857	9.92369	0.87	0.014000	0
Pfam-B_1470	NTF2	PB001470	PF02136	0.333333	0.353833	9.89857	0.484	0.003000	0
UQ_con	Exonuc_X-T	PF00179	PF00929	0.02027	0.026667	9.85024	0.93	0.064000	0
zf-C2H2	Pfam-B_10735	PF00096	PB010735	0.02809	0.023267	9.51779	0.97299904	0.028000	0
zf-DNL	zf-C2H2	PF05180	PF00096	0.022472	0.02265	9.38826	0.97443311	0.025000	0
Clat_adaptor_s	Adaptin_N	PF01217	PF01602	0.136364	0.0867	9.37211	0.99302623	0.001000	1
V-SNARE	Arf	PF05008	PF00025	0.076923	0.107143	9.34833	0.835	0.017000	0
Ribosomal_60s	Ribosomal_60s	PF00428	PF00428	0.139535	0.08954	9.2785	0.92795266	0.005000	0
Aminotran_5	Aminotran_5	PF00266	PF00266	0.071429	0.1	9.21034	0.833	0.009000	1
Pkinase	CBS	PF00069	PF00571	0.009709	0.005835	9.12136	0.99889466	0.010240	0
zf-C2H2	ODC_AZ	PF00096	PF02100	0.032558	0.019918	9.08586	0.99667654	0.060000	0
ubiquitin	Pfam-B_61507	PF00240	PB061507	0.086957	0.119841	9.07644	0.56933958	0.002000	0
Proteasome	Nucleoporin	PF00227	PF03177	0.0625	0.088235	8.96001	0.849	0.028000	0
Pfam-B_12286	LSM	PB012286	PF01423	0.0625	0.088235	8.96001	0.853	0.021000	0
Pfam-B_44336	AAA	PB044336	PF00004	0.066667	0.093693	8.88163	0.593	0.003000	0
Pfam-B_200	Pfam-B_200	PB000200	PB000200	0.038462	0.047686	8.8256	0.91539728	0.005000	0
Chitin_bind_4	CBFB_NFYA	PF00379	PF02045	0.057143	0.081081	8.7909	0.836	0.013000	0
Ribosomal_S10	Chitin_bind_4	PF00338	PF00379	0.057143	0.081081	8.7909	0.839	0.030000	0
Pfam-B_11772	Chitin_bind_4	PB011772	PF00379	0.057143	0.081081	8.7909	0.853	0.010000	0
PUF	Pkinase	PF00806	PF00069	0.014245	0.008067	8.77961	0.98782484	0.025600	0
Ras	ADH_zinc_N	PF00071	PF00107	0.007143	0.008897	8.74277	0.981	0.025600	0
Pfam-B_57705	BAR	PB057705	PF03114	0.5	0.496554	8.73532	0.74658989	0.000000	0
Pfam-B_62736	BAR	PB062736	PF03114	0.5	0.496554	8.73532	0.7508552	0.000000	0
UQ_con	UQ_con	PF00179	PF00179	0.00703	0.008757	8.67922	0.971	0.025600	1
Actin	7tm_1	PF00022	PF00001	0.013158	0.017391	8.56791	0.941	0.064000	0
Ribosomal_L36e	BAR	PF01158	PF03114	0.333333	0.372153	8.56016	0.64919805	0.000000	0
Actin	Actin	PF00022	PF00022	0.012821	0.016949	8.49065	0.944	0.064000	1
Cys_Met_Meta_PP	Cys_Met_Meta_PP	PF01053	PF01053	0.04878	0.069767	8.49034	0.825	0.008000	1
Zn_clus	TFIID_30kDa	PF00172	PF03540	0.047619	0.068182	8.44436	0.824	0.013000	0
RRM_1	IF4E	PF00076	PF01652	0.019763	0.01599	8.33886	0.98514079	0.064000	0
Iso_dh	Iso_dh	PF00180	PF00180	0.044444	0.06383	8.31244	0.821	0.020000	1
zf-C2H2	zf-C2H2	PF00096	PF00096	0.003436	0.001256	8.24003	1.0	0.000000	1
14-3-3	14-3-3	PF00244	PF00244	0.041667	0.06	8.18869	0.827	0.024000	1
RRM_1	Pfam-B_71900	PF00076	PB071900	0.041667	0.06	8.18869	0.833	0.017000	0
LSM	CK_II_beta	PF01423	PF01214	0.041667	0.06	8.18869	0.833	0.044000	0
ODC_AZ	Ank	PF02100	PF00023	0.041667	0.06	8.18869	0.836	0.013000	0
zf-C2H2	Ribosomal_S12	PF00096	PF00164	0.018182	0.014798	8.11864	0.98133562	0.064000	0
Exonuc_X-T	Exonuc_X-T	PF00929	PF00929	0.04	0.057692	8.11025	0.833	0.005000	1
Ras	Peptidase_M18	PF00071	PF02127	0.04	0.057692	8.11025	0.843	0.025000	0
Pfam-B_21793	efhand	PB021793	PF00036	0.038462	0.055556	8.03477	0.847	0.015000	0
RRM_1	ARID	PF00076	PF01388	0.014286	0.014285	7.98434	0.97118276	0.028000	0
Pfam-B_18104	BAR	PB018104	PF03114	1	0.737889	7.98164	0.616	0.000000	0
Scramblase	CBM_14	PF03803	PF01607	0.036364	0.052632	7.92663	0.823	0.018000	0
zf-C3HC4	SWIM	PF00097	PF04434	0.051724	0.050872	7.86	0.88289439	0.004000	0
PDZ	MSSP	PF00595	PF03940	0.034483	0.05	7.82405	0.837	0.003000	0
zf-C2H2	Ribosomal_L23	PF00096	PF00276	0.012821	0.012782	7.6447	0.95432508	0.064000	0
adh_short	adh_short	PF00106	PF00106	0.009554	0.012658	7.61492	0.937	0.064000	1
Pfam-B_17923	Homeobox	PB017923	PF00046	0.029851	0.043478	7.54452	0.872	0.003000	0
NUDIX	Mito_carr	PF00293	PF00153	0.029851	0.043478	7.54452	0.83	0.048000	0
zf-U1	Pfam-B_4884	PF06220	PB004884	0.666667	0.584429	7.522	0.76954361	0.001000	0
Pkinase	Histone	PF00069	PF00125	0.005659	0.004012	7.4154	0.99974732	0.010240	0
zf-C3HC4	Tctex-1	PF00097	PF03645	0.025974	0.037975	7.27384	0.838	0.007000	0
zf-C3HC4	Ribosomal_L18ae	PF00097	PF01775	0.025974	0.037975	7.27384	0.853	0.006000	0
zf-C3HC4	Pfam-B_6525	PF00097	PB006525	0.025974	0.037975	7.27384	0.843	0.007000	0
Ribosomal_60s	Cpn60_TCP1	PF00428	PF00118	0.025974	0.037975	7.27384	0.833	0.031000	0
LSM	IF-2B	PF01423	PF01008	0.025	0.036585	7.1993	0.827	0.055000	0
Mito_carr	IF-2B	PF00153	PF01008	0.024691	0.036145	7.17505	0.851	0.037000	0
WD40	Nrap	PF00400	PF03813	0.087912	0.03462	7.09821	0.99780965	0.010000	0
Pkinase	Glycogen_syn	PF00069	PF05693	0.007874	0.010444	7.03804	0.928	0.064000	0
WD40	eIF-6	PF00400	PF01912	0.043956	0.033263	7.02441	0.95663606	0.015000	0
RRM_1	Pfam-B_21150	PF00076	PB021150	0.022727	0.033333	7.01312	0.841	0.018000	0
RRM_1	Pfam-B_11824	PF00076	PB011824	0.022727	0.033333	7.01312	0.864	0.016000	0
PBD	14-3-3	PF00786	PF00244	0.1	0.101756	7.01083	0.41335381	0.015000	0
WD40	Ribophorin_I	PF00400	PF04597	0.032967	0.032689	6.9793	0.87320762	0.018000	0
WD40	SIN1	PF00400	PF05422	0.021978	0.032258	6.94754	0.843	0.015000	0
WD40	Nucleopor_Nup85	PF00400	PF07575	0.021978	0.032258	6.94754	0.844	0.020000	0
Peptidase_C54	MAP1_LC3	PF03416	PF02991	1	0.729844	6.92381	0.82383938	0.000000	0
TRAPP_Bet3	Pfam-B_12920	PF04051	PB012920	1	0.729844	6.92381	0.80779684	0.002000	0
Zn_clus	Zn_clus	PF00172	PF00172	0.008503	0.00374	6.9238	1.0	0.010240	1
Rcd1	NOT2_3_5	PF04078	PF04153	0.75	0.591752	6.86408	0.85051312	0.001000	0
DUF1096	C_tripleX	PF06493	PF02363	0.166667	0.102695	6.86146	0.47005766	0.003000	0
Pkinase	Nrap	PF00069	PF03813	0.028037	0.029119	6.82413	0.92019479	0.031000	0
SOH1	CSE2	PF05669	PF07544	1	0.703465	6.81546	0.76064164	0.000000	0
RuBisCO_small	AIG1	PF00101	PF04548	1	0.703465	6.81546	0.77691701	0.002000	0
MED7	CSE2	PF05983	PF07544	1	0.703465	6.81546	0.74820884	0.000000	0
tRNA_int_endo	Pfam-B_24596	PF01974	PB024596	1	0.703465	6.81546	0.75375043	0.000000	0
MAD	HORMA	PF05557	PF02301	0.4	0.403267	6.78505	0.65278111	0.001000	1
Pkinase	Iron_permease	PF00069	PF04120	0.037383	0.028505	6.72878	0.9435033	0.032000	0
Urease_gamma	Urease_beta	PF00547	PF00699	1	0.677158	6.69281	0.61041696	0.000000	1
FA_desaturase	7tm_1	PF00487	PF00001	0.019231	0.028302	6.68586	0.824	0.036000	0
efhand	Chorion_3	PF00036	PF05387	0.019231	0.028302	6.68586	0.844	0.030000	0
Pkinase	eIF_4EBP	PF00069	PF05456	0.019231	0.028302	6.68586	0.843	0.063000	0
TFIID_20kDa	TAF4	PF03847	PF05236	0.666667	0.552786	6.68411	0.74289921	0.001000	1
MoCF_biosynth	MobB	PF00994	PF03205	1	0.684523	6.66218	0.72824448	0.000000	0
Pfam-B_6419	HSP20	PB006419	PF00011	0.111111	0.149033	6.65677	0.4105	0.003000	0
Pkinase	BAF1_ABF1	PF00069	PF04684	0.018692	0.027523	6.63004	0.855	0.034000	0
Pkinase	Pfam-B_93468	PF00069	PB093468	0.018692	0.027523	6.63004	0.837	0.031000	0
Pfam-B_42561	Pfam-B_2295	PB042561	PB002295	0.4	0.392799	6.59963	0.71200573	0.000000	0
zf-Tim10_DDP	Mito_carr	PF02953	PF00153	0.018349	0.027027	6.59368	0.832	0.043000	0
OEP	OEP	PF02321	PF02321	1	0.675245	6.57503	0.73123113	0.000000	1
Urease_gamma	Urease_gamma	PF00547	PF00547	1	0.671871	6.54963	0.64941696	0.000000	0
Pfam-B_77340	Pfam-B_77340	PB077340	PB077340	1	0.666667	6.50229	0.593	0.000000	0
Pfam-B_55793	Amino_oxidase	PB055793	PF01593	1	0.666667	6.50229	0.609	0.000000	0
Pfam-B_67384	ATP-synt_J	PB067384	PF04911	1	0.666667	6.50229	0.575	0.001000	0
Skb1	Pfam-B_18104	PF05185	PB018104	1	0.666667	6.50229	0.589	0.000000	0
Sec20	Pfam-B_55793	PF03908	PB055793	1	0.666667	6.50229	0.616	0.000000	0
RINT1_TIP1	Pfam-B_55793	PF04437	PB055793	1	0.666667	6.50229	0.605	0.001000	0
Trp_dioxygenase	Epimerase	PF03301	PF01370	1	0.666667	6.50229	0.621	0.000000	0
Trp_dioxygenase	Trp_dioxygenase	PF03301	PF03301	1	0.666667	6.50229	0.612	0.000000	0
FARP	DUF1241	PF01581	PF06840	1	0.666667	6.50229	0.596	0.000000	0
Pfam-B_67384	Pfam-B_36595	PB067384	PB036595	1	0.666667	6.50229	0.603	0.000000	0
DUF149	DUF149	PF02575	PF02575	1	0.666667	6.50229	0.584	0.000000	0
Pfam-B_36595	ATP-synt_J	PB036595	PF04911	1	0.666667	6.50229	0.58	0.000000	0
OstA	Cpn60_TCP1	PF03968	PF00118	1	0.666667	6.50229	0.618	0.007000	0
Pfam-B_36595	OSCP	PB036595	PF00213	1	0.666667	6.50229	0.577	0.001000	0
FlgI	FlgH	PF02119	PF02107	1	0.666667	6.50229	0.607	0.000000	0
LuxS	LuxS	PF02664	PF02664	1	0.666667	6.50229	0.591	0.000000	1
OEP	NLBH	PF02321	PF05211	1	0.666667	6.50229	0.59	0.000000	0
OEP	DFP	PF02321	PF04127	1	0.666667	6.50229	0.585	0.000000	0
AmiS_UreI	60KD_IMP	PF02293	PF02096	1	0.666667	6.50229	0.626	0.000000	0
UPF0114	AmiS_UreI	PF03350	PF02293	1	0.666667	6.50229	0.584	0.000000	0
TK	TK	PF00265	PF00265	1	0.666667	6.50229	0.599	0.000000	1
Rcd1	CAF1	PF04078	PF04857	1	0.666667	6.50229	0.591	0.002000	0
PRA1	Hrf1	PF03208	PF03878	1	0.666667	6.50229	0.604	0.000000	0
Pox_Ag35	Chordopox_G2	PF03286	PF05796	1	0.666667	6.50229	0.626	0.001000	0
Pox_P4A	Pox_P4A	PF03395	PF03395	1	0.666667	6.50229	0.595	0.000000	0
ATP-synt_C	ATP-synt_A	PF00137	PF00119	1	0.666667	6.50229	0.552	0.000000	0
Sod_Cu	Orthopox_A5L	PF00080	PF06193	1	0.666667	6.50229	0.631	0.000000	0
S-methyl_trans	DMRL_synthase	PF02574	PF00885	1	0.666667	6.50229	0.576	0.001000	0
Sod_Cu	Pox_J1	PF00080	PF03338	1	0.666667	6.50229	0.59	0.001000	0
Pox_J1	Pox_J1	PF03338	PF03338	1	0.666667	6.50229	0.598	0.001000	0
Pox_int_trans	Pox_A8	PF05718	PF04745	1	0.666667	6.50229	0.618	0.000000	0
Pfam-B_62907	Pfam-B_62907	PB062907	PB062907	1	0.666667	6.50229	0.583	0.000000	0
Pox_A12	DUF678	PF04651	PF05077	1	0.666667	6.50229	0.586	0.000000	0
Pox_I3	Pox_I3	PF04661	PF04661	1	0.666667	6.50229	0.607	0.000000	0
Pox_A6	Pox_A21	PF04924	PF05323	1	0.666667	6.50229	0.612	0.001000	0
Pox_TAP	Pox_TAP	PF03355	PF03355	1	0.666667	6.50229	0.607	0.000000	0
P16-Arc	ARPC4	PF04699	PF05856	1	0.666667	6.50229	0.592	0.001000	0
P21-Arc	P16-Arc	PF04062	PF04699	1	0.666667	6.50229	0.597	0.001000	0
Pox_Ag35	Pkinase	PF03286	PF00069	1	0.666667	6.50229	0.603	0.028000	0
Pox_A51	Pox_A51	PF04948	PF04948	1	0.666667	6.50229	0.574	0.000000	0
Pox_Ag35	Orthopox_A49R	PF03286	PF06489	1	0.666667	6.50229	0.61	0.000000	0
Pox_A32	Pox_A11	PF04665	PF05061	1	0.666667	6.50229	0.587	0.001000	0
DUF967	DUF967	PF06142	PF06142	1	0.666667	6.50229	0.594	0.000000	0
Pfam-B_60763	Pfam-B_100304	PB060763	PB100304	1	0.666667	6.50229	0.589	0.000000	0
Pox_RNA_pol	Pox_A32	PF03293	PF04665	1	0.666667	6.50229	0.61	0.000000	0
DNA_primase_lrg	CAF1	PF04104	PF04857	1	0.666667	6.50229	0.606	0.001000	0
Pfam-B_10926	Pfam-B_104273	PB010926	PB104273	1	0.666667	6.50229	0.614	0.001000	0
Pfam-B_49115	Pfam-B_10926	PB049115	PB010926	1	0.666667	6.50229	0.604	0.000000	0
Pfam-B_10926	Paf1	PB010926	PF03985	1	0.666667	6.50229	0.605	0.003000	0
Pfam-B_75870	GAL11	PB075870	PF05397	1	0.666667	6.50229	0.59	0.000000	0
STT3	DAD	PF02516	PF02109	1	0.666667	6.50229	0.623	0.001000	0
UPF0102	Adenylsucc_synt	PF02021	PF00709	1	0.666667	6.50229	0.598	0.001000	0
UPF0029	FliS	PF01205	PF02561	1	0.666667	6.50229	0.604	0.000000	0
Pfam-B_53870	MCE	PB053870	PF02470	1	0.666667	6.50229	0.577	0.000000	0
MCE	MCE	PF02470	PF02470	1	0.666667	6.50229	0.602	0.000000	0
Ribosomal_S12	DUF150	PF00164	PF02576	1	0.666667	6.50229	0.598	0.001000	0
Ribosomal_L16	DUF150	PF00252	PF02576	1	0.666667	6.50229	0.595	0.000000	0
MCE	DUF150	PF02470	PF02576	1	0.666667	6.50229	0.6	0.001000	0
Mur_ligase_C	MCE	PF02875	PF02470	1	0.666667	6.50229	0.58	0.001000	0
PolyA_pol	OMPdecase	PF01743	PF00215	1	0.666667	6.50229	0.598	0.000000	0
fn3	DUF150	PF00041	PF02576	1	0.666667	6.50229	0.638	0.000000	0
ATP-synt_J	ATP-synt_G	PF04911	PF04718	1	0.666667	6.50229	0.608	0.000000	0
Pfam-B_67384	Mt_ATP-synt_B	PB067384	PF05405	1	0.666667	6.50229	0.58	0.001000	0
DUF28	DUF150	PF01709	PF02576	1	0.666667	6.50229	0.574	0.001000	0
Thy1	Ribonuc_L-PSP	PF02511	PF01042	1	0.666667	6.50229	0.59	0.000000	0
PRAI	Pfam-B_40954	PF00697	PB040954	1	0.666667	6.50229	0.599	0.000000	0
SLT	Pfam-B_94511	PF01464	PB094511	1	0.666667	6.50229	0.604	0.001000	0
TIM	OEP	PF00121	PF02321	1	0.666667	6.50229	0.589	0.001000	0
UreD	RNA_pol_Rpb6	PF01774	PF01192	1	0.666667	6.50229	0.575	0.001000	0
CHD5	ArsA_ATPase	PF04420	PF02374	1	0.666667	6.50229	0.586	0.000000	0
Ribosomal_L34	COG6	PF00468	PF06419	1	0.666667	6.50229	0.598	0.000000	0
Thy1	Cpn60_TCP1	PF02511	PF00118	1	0.666667	6.50229	0.602	0.002000	0
Sec62	Pfam-B_61223	PF03839	PB061223	1	0.666667	6.50229	0.603	0.000000	0
Paf1	Leo1	PF03985	PF04004	1	0.666667	6.50229	0.614	0.001000	0
Pfam-B_94093	Chorismate_synt	PB094093	PF01264	1	0.666667	6.50229	0.592	0.000000	0
RRS1	Ebp2	PF04939	PF05890	1	0.666667	6.50229	0.601	0.000000	0
DDOST_48kD	DAD	PF03345	PF02109	1	0.666667	6.50229	0.577	0.001000	0
Ribophorin_I	DAD	PF04597	PF02109	1	0.666667	6.50229	0.586	0.000000	0
SNF5	Pfam-B_97591	PF04855	PB097591	1	0.666667	6.50229	0.607	0.001000	0
STT3	Ribophorin_I	PF02516	PF04597	1	0.666667	6.50229	0.606	0.000000	0
Smg4_UPF3	Pfam-B_18568	PF03467	PB018568	1	0.666667	6.50229	0.576	0.000000	0
TFIIE_alpha	GAL11	PF02002	PF05397	1	0.666667	6.50229	0.601	0.001000	0
MED7	GAL11	PF05983	PF05397	1	0.666667	6.50229	0.636	0.000000	0
Pfam-B_99113	GAL11	PB099113	PF05397	1	0.666667	6.50229	0.566	0.000000	0
Nup84_Nup100	Nucleopor_Nup85	PF04121	PF07575	1	0.666667	6.50229	0.603	0.000000	0
Pfam-B_11708	GAL11	PB011708	PF05397	1	0.666667	6.50229	0.593	0.002000	0
Pfam-B_93385	GAL11	PB093385	PF05397	1	0.666667	6.50229	0.591	0.001000	0
Elongin_A	Ebp2	PF06881	PF05890	1	0.666667	6.50229	0.585	0.000000	0
PEX11	PEX11	PF05648	PF05648	1	0.666667	6.50229	0.573	0.000000	0
V-SNARE	Pfam-B_21986	PF05008	PB021986	1	0.666667	6.50229	0.596	0.004000	0
Pfam-B_5052	Pfam-B_22423	PB005052	PB022423	1	0.666667	6.50229	0.596	0.001000	0
Pfam-B_44735	Elongin_A	PB044735	PF06881	1	0.666667	6.50229	0.608	0.000000	0
Pfam-B_88416	COG6	PB088416	PF06419	1	0.666667	6.50229	0.619	0.000000	0
COX4	CHL4	PF02936	PF05238	1	0.666667	6.50229	0.61	0.000000	0
PHO4	Gpi16	PF01384	PF04113	1	0.666667	6.50229	0.619	0.000000	0
Fibrillarin	eIF-6	PF01269	PF01912	1	0.666667	6.50229	0.598	0.000000	0
Glyco_hydro_32	ArsA_ATPase	PF00251	PF02374	1	0.666667	6.50229	0.601	0.002000	0
Nrap	Bystin	PF03813	PF05291	1	0.666667	6.50229	0.602	0.000000	0
Pfam-B_14022	Nrap	PB014022	PF03813	1	0.666667	6.50229	0.594	0.000000	0
ATP-synt_B	ATP-synt_A	PF00430	PF00119	1	0.666667	6.50229	0.57	0.001000	0
Nop14	Bystin	PF04147	PF05291	1	0.666667	6.50229	0.599	0.000000	0
Pfam-B_71132	NAPRTase	PB071132	PF04095	1	0.666667	6.50229	0.603	0.000000	0
RRN3	HMG_CoA_synt	PF05327	PF01154	1	0.666667	6.50229	0.588	0.000000	0
Pfam-B_71124	eIF-6	PB071124	PF01912	1	0.666667	6.50229	0.599	0.001000	0
Nrap	Elongin_A	PF03813	PF06881	1	0.666667	6.50229	0.611	0.000000	0
Pfam-B_90255	Iron_permease	PB090255	PF04120	1	0.666667	6.50229	0.6	0.000000	0
ALAD	ALAD	PF00490	PF00490	1	0.666667	6.50229	0.603	0.001000	1
Transaldolase	Esterase	PF00923	PF00756	1	0.666667	6.50229	0.592	0.001000	0
Pfam-B_12565	HMG_CoA_synt	PB012565	PF01154	1	0.666667	6.50229	0.611	0.000000	0
Peroxin-3	Peroxin-3	PF04882	PF04882	1	0.666667	6.50229	0.626	0.000000	0
TFIIA	Pfam-B_67679	PF03153	PB067679	1	0.666667	6.50229	0.597	0.000000	0
Ribosomal_L18e	ARM_1	PF00828	PF04683	1	0.666667	6.50229	0.59	0.000000	0
TSC22	Pfam-B_12744	PF01166	PB012744	1	0.666667	6.50229	0.584	0.000000	0
Utp14	Pfam-B_16701	PF04615	PB016701	1	0.666667	6.50229	0.593	0.001000	0
Utp14	Pfam-B_104273	PF04615	PB104273	1	0.666667	6.50229	0.633	0.001000	0
NNMT_PNMT_TEMT	COX4	PF01234	PF02936	1	0.666667	6.50229	0.595	0.000000	0
Tctex-1	Pfam-B_50298	PF03645	PB050298	1	0.666667	6.50229	0.587	0.001000	0
ArsA_ATPase	Apyrase	PF02374	PF06079	1	0.666667	6.50229	0.607	0.001000	0
Utp14	Pfam-B_75141	PF04615	PB075141	1	0.666667	6.50229	0.601	0.000000	0
SLA_LP_auto_ag	SLA_LP_auto_ag	PF05889	PF05889	1	0.666667	6.50229	0.573	0.001000	0
DUF410	ArsA_ATPase	PF04190	PF02374	1	0.666667	6.50229	0.612	0.000000	0
SRP14	HgmA	PF02290	PF04209	1	0.666667	6.50229	0.607	0.001000	0
Sarcoglycan_1	Pyridoxal_deC	PF04790	PF00282	1	0.666667	6.50229	0.598	0.000000	0
Pfam-B_100738	Anti-silence	PB100738	PF04729	1	0.666667	6.50229	0.628	0.000000	0
Pfam-B_95237	Pfam-B_93468	PB095237	PB093468	1	0.666667	6.50229	0.585	0.000000	0
RRS1	Nup84_Nup100	PF04939	PF04121	1	0.666667	6.50229	0.601	0.000000	0
Ribophorin_I	DDOST_48kD	PF04597	PF03345	1	0.666667	6.50229	0.614	0.001000	0
DNA_primase_lrg	DNA_pol_alpha_B	PF04104	PF04058	1	0.666667	6.50229	0.603	0.000000	0
Pfam-B_371	Pfam-B_10160	PB000371	PB010160	1	0.666667	6.50229	0.603	0.000000	0
MAM33	Anti-silence	PF02330	PF04729	1	0.666667	6.50229	0.586	0.001000	0
PTS_2-RNA	Fibrillarin	PF01885	PF01269	1	0.666667	6.50229	0.606	0.001000	0
Sec6	ATP-synt_DE	PF06046	PF00401	1	0.666667	6.50229	0.615	0.000000	0
Aldolase	Aldolase	PF01081	PF01081	1	0.666667	6.50229	0.588	0.000000	1
Skb1	COX5B	PF05185	PF01215	1	0.666667	6.50229	0.602	0.001000	0
Tom22	MAS20	PF04281	PF02064	1	0.666667	6.50229	0.589	0.000000	0
Pfam-B_89390	GrpE	PB089390	PF01025	1	0.666667	6.50229	0.568	0.000000	0
Pfam-B_88416	Pfam-B_27175	PB088416	PB027175	1	0.666667	6.50229	0.603	0.000000	0
Pfam-B_75870	MED7	PB075870	PF05983	1	0.666667	6.50229	0.611	0.001000	0
Iron_permease	APG12	PF04120	PF04110	1	0.666667	6.50229	0.616	0.000000	0
Ribosomal_S28e	Ribosomal_S28e	PF01200	PF01200	1	0.666667	6.50229	0.567	0.000000	0
UPF0041	Pfam-B_75870	PF03650	PB075870	1	0.666667	6.50229	0.597	0.000000	0
SOH1	DUF846	PF05669	PF05832	1	0.666667	6.50229	0.576	0.001000	0
DNA_pol_V	CBFB_NFYA	PF04931	PF02045	1	0.666667	6.50229	0.601	0.000000	0
Pfam-B_256	MAD	PB000256	PF05557	1	0.666667	6.50229	0.609	0.000000	0
Pfam-B_75870	Glyco_hydro_63	PB075870	PF03200	1	0.666667	6.50229	0.571	0.000000	0
Pfam-B_5442	Glyco_transf_8	PB005442	PF01501	1	0.666667	6.50229	0.595	0.000000	0
Herpes_HEPA	Herpes_Helicase	PF03324	PF02689	1	0.666667	6.50229	0.588	0.000000	0
Pfam-B_75870	Pfam-B_70121	PB075870	PB070121	1	0.666667	6.50229	0.582	0.000000	0
Pneumo_phosprot	Pneumo_ncap	PF02478	PF03246	1	0.666667	6.50229	0.6	0.000000	0
SPC25	Pfam-B_75870	PF06703	PB075870	1	0.666667	6.50229	0.587	0.001000	0
Glyco_transf_8	Glyco_transf_8	PF01501	PF01501	1	0.666667	6.50229	0.593	0.000000	1
SOH1	Pfam-B_99113	PF05669	PB099113	1	0.666667	6.50229	0.6	0.001000	0
SOH1	ERG2_Sigma1R	PF05669	PF04622	1	0.666667	6.50229	0.558	0.000000	0
Pfam-B_67679	APG12	PB067679	PF04110	1	0.666667	6.50229	0.587	0.000000	0
Profilin	CAP	PF00235	PF01213	1	0.666667	6.50229	0.612	0.000000	0
UMP1	F_actin_cap_B	PF05348	PF01115	1	0.666667	6.50229	0.578	0.003000	0
Pfam-B_75870	Bromo_TP	PB075870	PF07524	1	0.666667	6.50229	0.593	0.001000	0
RNA_pol_Rpc34	RNA_pol_Rpb8	PF05158	PF03870	1	0.666667	6.50229	0.58	0.000000	0
RNA_pol_Rpc4	Pfam-B_83309	PF05132	PB083309	1	0.666667	6.50229	0.584	0.000000	0
SOH1	Pfam-B_75870	PF05669	PB075870	1	0.666667	6.50229	0.568	0.000000	0
SOH1	Ham1p_like	PF05669	PF01725	1	0.666667	6.50229	0.615	0.000000	0
Pfam-B_71900	Pfam-B_71900	PB071900	PB071900	1	0.666667	6.50229	0.582	0.000000	0
IFNGR1	IFN-gamma	PF07140	PF00714	1	0.666667	6.50229	0.599	0.000000	1
TAFII55_N	Pfam-B_53849	PF04658	PB053849	1	0.666667	6.50229	0.622	0.001000	0
Pfam-B_75870	CAF1	PB075870	PF04857	1	0.666667	6.50229	0.579	0.001000	0
TFIID_30kDa	Bromo_TP	PF03540	PF07524	1	0.666667	6.50229	0.601	0.000000	0
GLF	Cpn60_TCP1	PF03275	PF00118	1	0.666667	6.50229	0.607	0.003000	0
Pfam-B_62709	F_actin_cap_B	PB062709	PF01115	1	0.666667	6.50229	0.614	0.000000	0
TFIID_30kDa	Clp1	PF03540	PF06807	1	0.666667	6.50229	0.613	0.001000	0
Pfam-B_8162	G-alpha	PB008162	PF00503	1	0.666667	6.50229	0.602	0.007000	0
CutC	CutC	PF03932	PF03932	1	0.666667	6.50229	0.612	0.000000	1
Ribosomal_S13	Pfam-B_8162	PF00416	PB008162	1	0.666667	6.50229	0.58	0.000000	0
Pfam-B_75141	DUF1395	PB075141	PF07160	1	0.666667	6.50229	0.578	0.001000	0
UPF0057	Peptidase_M17	PF01679	PF00883	1	0.666667	6.50229	0.596	0.002000	0
TRAP-delta	Pfam-B_57346	PF05404	PB057346	1	0.666667	6.50229	0.598	0.001000	0
Pfam-B_31386	Carboxyl_trans	PB031386	PF01039	1	0.666667	6.50229	0.595	0.000000	0
Pfam-B_31386	dCMP_cyt_deam	PB031386	PF00383	1	0.666667	6.50229	0.597	0.002000	0
Pfam-B_92596	DUF19	PB092596	PF01579	1	0.666667	6.50229	0.588	0.000000	0
Suf	Clp1	PF05843	PF06807	1	0.666667	6.50229	0.603	0.001000	0
Rad1	Pfam-B_18104	PF02144	PB018104	1	0.666667	6.50229	0.577	0.000000	0
Pfam-B_95237	Pfam-B_92596	PB095237	PB092596	1	0.666667	6.50229	0.615	0.001000	0
Ribosomal_S28e	Pfam-B_47541	PF01200	PB047541	1	0.666667	6.50229	0.616	0.000000	0
MED7	F_bP_aldolase	PF05983	PF01116	1	0.666667	6.50229	0.627	0.000000	0
Pfam-B_92596	Nup84_Nup100	PB092596	PF04121	1	0.666667	6.50229	0.585	0.000000	0
Pfam-B_99113	MED7	PB099113	PF05983	1	0.666667	6.50229	0.581	0.000000	0
Pfam-B_92596	GAL11	PB092596	PF05397	1	0.666667	6.50229	0.603	0.000000	0
PGK	MED7	PF00162	PF05983	1	0.666667	6.50229	0.596	0.000000	0
Pfam-B_11708	MED7	PB011708	PF05983	1	0.666667	6.50229	0.594	0.001000	0
Pfam-B_93385	MED7	PB093385	PF05983	1	0.666667	6.50229	0.611	0.000000	0
Pfam-B_48728	CLPTM1	PB048728	PF05602	1	0.666667	6.50229	0.599	0.000000	0
Cwf_Cwc_15	Cpn60_TCP1	PF04889	PF00118	1	0.666667	6.50229	0.616	0.006000	0
Herpes_UL52	Herpes_HEPA	PF03121	PF03324	1	0.666667	6.50229	0.634	0.000000	0
Pfam-B_99113	Pfam-B_75870	PB099113	PB075870	1	0.666667	6.50229	0.576	0.000000	0
Pfam-B_71125	Pfam-B_71125	PB071125	PB071125	1	0.666667	6.50229	0.567	0.000000	0
RNA_pol_Rpc34	Pfam-B_6720	PF05158	PB006720	1	0.666667	6.50229	0.601	0.000000	0
VirB7	CagX	PF07269	PF03524	1	0.666667	6.50229	0.606	0.001000	0
Pfam-B_75870	Nrap	PB075870	PF03813	1	0.666667	6.50229	0.588	0.000000	0
Pfam-B_75870	PC4	PB075870	PF02229	1	0.666667	6.50229	0.56	0.000000	0
RNA_pol_Rpc82	RNA_pol_Rpc34	PF05645	PF05158	1	0.666667	6.50229	0.608	0.000000	0
SOH1	AMMECR1	PF05669	PF01871	1	0.666667	6.50229	0.601	0.000000	0
TFIID_20kDa	CFEM	PF03847	PF05730	1	0.666667	6.50229	0.6	0.000000	0
eIF-6	CBFB_NFYA	PF01912	PF02045	1	0.666667	6.50229	0.589	0.000000	0
Pfam-B_75870	LTV	PB075870	PF04180	1	0.666667	6.50229	0.601	0.001000	0
Rcd1	Pfam-B_75870	PF04078	PB075870	1	0.666667	6.50229	0.602	0.000000	0
SOH1	Pfam-B_82684	PF05669	PB082684	1	0.666667	6.50229	0.59	0.000000	0
Pantoate_transf	Pantoate_transf	PF02548	PF02548	1	0.666667	6.50229	0.595	0.000000	1
Pfam-B_102107	CBFB_NFYA	PB102107	PF02045	1	0.666667	6.50229	0.594	0.003000	0
Pfam-B_75870	Pfam-B_15886	PB075870	PB015886	1	0.666667	6.50229	0.603	0.000000	0
Ribosomal_L18e	Pfam-B_75870	PF00828	PB075870	1	0.666667	6.50229	0.604	0.001000	0
SOH1	Pantoate_transf	PF05669	PF02548	1	0.666667	6.50229	0.609	0.000000	0
Maf	Maf	PF02545	PF02545	1	0.666667	6.50229	0.609	0.000000	1
Ubiq_cyt_C_chap	Pfam-B_12286	PF03981	PB012286	1	0.666667	6.50229	0.587	0.000000	0
Paramyxo_P	Paramyxo_ncap	PF01806	PF00973	1	0.666667	6.50229	0.592	0.000000	0
SOH1	Pfam-B_59850	PF05669	PB059850	1	0.666667	6.50229	0.624	0.000000	0
Pfam-B_71900	Gar1	PB071900	PF04410	1	0.666667	6.50229	0.609	0.000000	0
Pfam-B_71124	CBFB_NFYA	PB071124	PF02045	1	0.666667	6.50229	0.602	0.001000	0
SspB	Cpn60_TCP1	PF04386	PF00118	1	0.666667	6.50229	0.601	0.009000	0
PNTB	PNTB	PF02233	PF02233	1	0.666667	6.50229	0.617	0.000000	1
Herpes_V23	Herpes_V23	PF01802	PF01802	1	0.666667	6.50229	0.597	0.000000	0
Pfam-B_75870	DUF159	PB075870	PF02586	1	0.666667	6.50229	0.599	0.001000	0
RNA_pol_Rpc34	Pfam-B_83309	PF05158	PB083309	1	0.666667	6.50229	0.579	0.003000	0
Pfam-B_6838	Cpn60_TCP1	PB006838	PF00118	1	0.666667	6.50229	0.624	0.006000	0
Gar1	Fibrillarin	PF04410	PF01269	1	0.666667	6.50229	0.622	0.001000	0
Pfam-B_43884	APC10	PB043884	PF03256	1	0.666667	6.50229	0.603	0.000000	0
Ribonuclease	Barstar	PF00545	PF01337	1	0.666667	6.50229	0.616	0.001000	1
RecA	Cpn60_TCP1	PF00154	PF00118	1	0.666667	6.50229	0.604	0.007000	0
Mn_catalase	Mn_catalase	PF05067	PF05067	1	0.666667	6.50229	0.592	0.000000	1
Rcd1	Pfam-B_80785	PF04078	PB080785	1	0.666667	6.50229	0.604	0.000000	0
SOH1	MED7	PF05669	PF05983	1	0.666667	6.50229	0.573	0.001000	0
Arginase	Arginase	PF00491	PF00491	1	0.666667	6.50229	0.59	0.000000	1
Ureidogly_hydro	Ureidogly_hydro	PF04115	PF04115	1	0.666667	6.50229	0.577	0.000000	1
ThiG	Cpn60_TCP1	PF05690	PF00118	1	0.666667	6.50229	0.575	0.004000	0
Thi4	Thi4	PF01946	PF01946	1	0.666667	6.50229	0.605	0.000000	0
vATP-synt_AC39	Pfam-B_86110	PF01992	PB086110	1	0.666667	6.50229	0.578	0.000000	0
Pfam-B_78910	Pfam-B_11227	PB078910	PB011227	1	0.666667	6.50229	0.614	0.000000	0
vATP-synt_AC39	Pantoate_ligase	PF01992	PF02569	1	0.666667	6.50229	0.599	0.001000	0
Isy1	Isy1	PF06246	PF06246	1	0.666667	6.50229	0.594	0.000000	0
TB2_DP1_HVA22	Hrf1	PF03134	PF03878	1	0.666667	6.50229	0.612	0.001000	0
UPF0029	IU_nuc_hydro	PF01205	PF01156	1	0.666667	6.50229	0.635	0.000000	0
Pfam-B_100565	Gpi16	PB100565	PF04113	1	0.666667	6.50229	0.604	0.000000	0
Thg1	Thg1	PF04446	PF04446	1	0.666667	6.50229	0.607	0.000000	0
vATP-synt_AC39	Pfam-B_88083	PF01992	PB088083	1	0.666667	6.50229	0.606	0.001000	0
DNA_pol_alpha_B	CAF1	PF04058	PF04857	1	0.666667	6.50229	0.615	0.000000	0
vATP-synt_AC39	SPC12	PF01992	PF06645	1	0.666667	6.50229	0.607	0.000000	0
Pfam-B_70836	GPP34	PB070836	PF05719	1	0.666667	6.50229	0.565	0.000000	0
Vps26	GPP34	PF03643	PF05719	1	0.666667	6.50229	0.595	0.000000	0
Ndr	DUF1394	PF03096	PF07159	1	0.666667	6.50229	0.606	0.000000	0
Pfam-B_32333	Pfam-B_28191	PB032333	PB028191	1	0.666667	6.50229	0.624	0.000000	0
Pfam-B_287	Pfam-B_11338	PB000287	PB011338	1	0.666667	6.50229	0.6	0.002000	0
Pfam-B_21793	A_deamin	PB021793	PF02137	1	0.666667	6.50229	0.617	0.000000	0
Tctex-1	Pfam-B_10432	PF03645	PB010432	1	0.666667	6.50229	0.614	0.000000	0
Tctex-1	Pfam-B_17755	PF03645	PB017755	1	0.666667	6.50229	0.579	0.000000	0
IF4E	eIF_4EBP	PF01652	PF05456	1	0.666667	6.50229	0.589	0.003000	0
Pfam-B_8261	Pfam-B_10735	PB008261	PB010735	1	0.666667	6.50229	0.603	0.000000	0
Pfam-B_21150	Pfam-B_14822	PB021150	PB014822	1	0.666667	6.50229	0.614	0.001000	0
UPF0240	Prenyltrans	PF06784	PF00432	1	0.666667	6.50229	0.588	0.000000	0
Vps52	UPF0184	PF04129	PF03670	1	0.666667	6.50229	0.59	0.000000	0
TraK	Pfam-B_30225	PF06586	PB030225	1	0.666667	6.50229	0.578	0.000000	0
RelB	Plasmid_stabil	PF04221	PF05016	1	0.666667	6.50229	0.618	0.000000	0
DHDPS	DHDPS	PF00701	PF00701	1	0.666667	6.50229	0.559	0.001000	1
FMN_red	FMN_red	PF03358	PF03358	1	0.666667	6.50229	0.623	0.000000	1
Pfam-B_78910	PAXNEB	PB078910	PF05625	1	0.666667	6.50229	0.581	0.000000	0
ATP-synt_B	ATP-synt_B	PF00430	PF00430	1	0.666667	6.50229	0.58	0.000000	0
HCaRG	Endosulfine	PF07258	PF04667	1	0.666667	6.50229	0.612	0.001000	0
Pfam-B_26595	Pfam-B_21150	PB026595	PB021150	1	0.666667	6.50229	0.588	0.000000	0
Ribosomal_L32e	Pellino	PF01655	PF04710	1	0.666667	6.50229	0.59	0.003000	0
RusA	RusA	PF05866	PF05866	1	0.666667	6.50229	0.626	0.000000	1
CK_II_beta	4F5	PF01214	PF04419	1	0.666667	6.50229	0.587	0.002000	0
Pfam-B_21150	Pfam-B_17162	PB021150	PB017162	1	0.666667	6.50229	0.596	0.000000	0
CopC	CopC	PF04234	PF04234	1	0.666667	6.50229	0.591	0.000000	1
SURF4	MAT_Alpha1	PF02077	PF04769	1	0.666667	6.50229	0.59	0.000000	0
Ins_element1	Ins_element1	PF03811	PF03811	1	0.666667	6.50229	0.602	0.000000	0
Fumarate_red_D	Fumarate_red_D	PF02313	PF02313	1	0.666667	6.50229	0.597	0.000000	0
MobB	MobB	PF03205	PF03205	1	0.666667	6.50229	0.602	0.000000	1
ThiS	MoaE	PF02597	PF02391	1	0.666667	6.50229	0.604	0.000000	1
ATP-synt_C	ATP-synt_B	PF00137	PF00430	1	0.666667	6.50229	0.59	0.001000	0
Pfam-B_28222	CK_II_beta	PB028222	PF01214	1	0.666667	6.50229	0.588	0.003000	0
UPF0240	Cys_Met_Meta_PP	PF06784	PF01053	1	0.666667	6.50229	0.595	0.001000	0
Ribosomal_L31e	Pfam-B_84181	PF01198	PB084181	1	0.666667	6.50229	0.608	0.000000	0
Ribosomal_S6	Ribosomal_S15	PF01250	PF00312	1	0.666667	6.50229	0.595	0.000000	1
LT-IIB	Enterotoxin_a	PF06453	PF01375	1	0.666667	6.50229	0.593	0.001000	1
Pfam-B_102107	eIF-6	PB102107	PF01912	1	0.666667	6.50229	0.602	0.000000	0
Vps35	Vps26	PF03635	PF03643	1	0.666667	6.50229	0.631	0.000000	0
Pfam-B_99707	CAP	PB099707	PF01213	1	0.666667	6.50229	0.616	0.000000	0
SRP9	SRP14	PF05486	PF02290	1	0.666667	6.50229	0.614	0.001000	1
SPC25	APG12	PF06703	PF04110	1	0.666667	6.50229	0.63	0.000000	0
Sas10_Utp3	ERG4_ERG24	PF04000	PF01222	1	0.666667	6.50229	0.592	0.001000	0
Ubiq_cyt_C_chap	Nucleopor_Nup85	PF03981	PF07575	1	0.666667	6.50229	0.598	0.000000	0
Enterotoxin_b	Enterotoxin_a	PF01376	PF01375	1	0.666667	6.50229	0.6	0.001000	1
Pfam-B_95762	PET122	PB095762	PF05476	1	0.666667	6.50229	0.597	0.000000	0
Sas10_Utp3	GPI2	PF04000	PF06432	1	0.666667	6.50229	0.609	0.000000	0
Nucleopor_Nup85	Ferrochelatase	PF07575	PF00762	1	0.666667	6.50229	0.605	0.001000	0
NHase_beta	NHase_alpha	PF02211	PF02979	1	0.666667	6.50229	0.605	0.001000	1
Pfam-B_95762	Pfam-B_73968	PB095762	PB073968	1	0.666667	6.50229	0.596	0.000000	0
Nrap	Mpp10	PF03813	PF04006	1	0.666667	6.50229	0.592	0.000000	0
TFIIA	KRE9	PF03153	PF05390	1	0.666667	6.50229	0.585	0.000000	0
Nrap	Fibrillarin	PF03813	PF01269	1	0.666667	6.50229	0.606	0.000000	0
SIN1	Ala_racemase_N	PF05422	PF01168	1	0.666667	6.50229	0.632	0.000000	0
Sas10_Utp3	Pfam-B_82684	PF04000	PB082684	1	0.666667	6.50229	0.611	0.000000	0
Nrap	Nop14	PF03813	PF04147	1	0.666667	6.50229	0.577	0.000000	0
STE2	Pfam-B_40954	PF02116	PB040954	1	0.666667	6.50229	0.6	0.000000	0
Pfam-B_57712	Pfam-B_371	PB057712	PB000371	1	0.666667	6.50229	0.599	0.000000	0
SLT_beta	RIP	PF02258	PF00161	1	0.666667	6.50229	0.6	0.002000	1
Pfam-B_71124	Elongin_A	PB071124	PF06881	1	0.666667	6.50229	0.591	0.000000	0
Sas10_Utp3	Mpp10	PF04000	PF04006	1	0.666667	6.50229	0.593	0.000000	0
Mpp10	Bystin	PF04006	PF05291	1	0.666667	6.50229	0.588	0.001000	0
DNase_II	Bestrophin	PF03265	PF01062	1	0.666667	6.50229	0.61	0.000000	0
HTH_3	DNA_pol_alpha_B	PF01381	PF04058	1	0.666667	6.50229	0.585	0.001000	0
HlyIII	Bcl-2	PF03006	PF00452	1	0.666667	6.50229	0.591	0.002000	0
SH3BP5	BAF	PF05276	PF02961	1	0.666667	6.50229	0.603	0.000000	0
Pfam-B_98245	Menin	PB098245	PF05053	1	0.666667	6.50229	0.606	0.001000	0
PTPS	Nitroreductase	PF01242	PF00881	1	0.666667	6.50229	0.588	0.000000	0
Iron_permease	Ala_racemase_N	PF04120	PF01168	1	0.666667	6.50229	0.595	0.000000	0
vATP-synt_AC39	Pfam-B_72492	PF01992	PB072492	1	0.666667	6.50229	0.618	0.000000	0
Pfam-B_72492	Pfam-B_13964	PB072492	PB013964	1	0.666667	6.50229	0.609	0.000000	0
RecA	DinI	PF00154	PF06183	1	0.666667	6.50229	0.614	0.000000	0
LTV	Bystin	PF04180	PF05291	1	0.666667	6.50229	0.581	0.000000	0
Esterase	COQ7	PF00756	PF03232	1	0.666667	6.50229	0.609	0.001000	0
TatD_DNase	Peptidase_S51	PF01026	PF03575	1	0.666667	6.50229	0.593	0.001000	0
Lum_binding	Lum_binding	PF00677	PF00677	1	0.666667	6.50229	0.603	0.000000	1
Trp_repressor	Trp_repressor	PF01371	PF01371	1	0.666667	6.50229	0.59	0.000000	0
Pfam-B_6700	Pfam-B_6700	PB006700	PB006700	1	0.666667	6.50229	0.602	0.000000	0
MscL	MscL	PF01741	PF01741	1	0.666667	6.50229	0.608	0.000000	0
Sdh_cyt	Pfam-B_6700	PF01127	PB006700	1	0.666667	6.50229	0.609	0.001000	0
SecB	SecB	PF02556	PF02556	1	0.666667	6.50229	0.594	0.000000	1
Ribosomal_S10	NusB	PF00338	PF01029	1	0.666667	6.50229	0.565	0.003000	0
MetJ	MetJ	PF01340	PF01340	1	0.666667	6.50229	0.597	0.000000	0
LamB	LamB	PF02264	PF02264	1	0.666667	6.50229	0.593	0.000000	1
Multi_Drug_Res	Multi_Drug_Res	PF00893	PF00893	1	0.666667	6.50229	0.598	0.000000	1
EcoRI	EcoRI	PF02963	PF02963	1	0.666667	6.50229	0.584	0.000000	0
OSCP	ATP-synt_B	PF00213	PF00430	1	0.666667	6.50229	0.588	0.000000	0
AsnC_trans_reg	AsnC_trans_reg	PF01037	PF01037	1	0.666667	6.50229	0.586	0.001000	0
Fumarate_red_D	Fumarate_red_C	PF02313	PF02300	1	0.666667	6.50229	0.598	0.000000	0
SeqA	SeqA	PF03925	PF03925	1	0.666667	6.50229	0.619	0.000000	1
ArsB	ArsA_ATPase	PF02040	PF02374	1	0.666667	6.50229	0.625	0.000000	0
Pfam-B_498	MobB	PB000498	PF03205	1	0.666667	6.50229	0.607	0.000000	0
LacY_symp	LacY_symp	PF01306	PF01306	1	0.666667	6.50229	0.614	0.000000	1
ArsD	ArsD	PF06953	PF06953	1	0.666667	6.50229	0.616	0.000000	0
CheZ	CheZ	PF04344	PF04344	1	0.666667	6.50229	0.61	0.000000	0
Na_H_antiport_1	Na_H_antiport_1	PF06965	PF06965	1	0.666667	6.50229	0.602	0.000000	0
RecA	RecA	PF00154	PF00154	1	0.666667	6.50229	0.614	0.000000	0
Pfam-B_9713	ArsA_ATPase	PB009713	PF02374	1	0.666667	6.50229	0.63	0.000000	0
Pfam-B_5518	Pfam-B_5518	PB005518	PB005518	1	0.666667	6.50229	0.588	0.000000	0
Pfam-B_5083	Alpha-2-MRAP_C	PB005083	PF06401	1	0.666667	6.50229	0.584	0.000000	0
Ribosomal_L35Ae	DUF101	PF01247	PF01951	1	0.666667	6.50229	0.6	0.000000	0
Ribosomal_L22e	Ribosomal_L22e	PF01776	PF01776	1	0.666667	6.50229	0.587	0.000000	0
vATP-synt_AC39	Pfam-B_42561	PF01992	PB042561	1	0.666667	6.50229	0.601	0.001000	0
HABP4_PAI-RBP1	Cys_rich_FGFR	PF04774	PF00839	1	0.666667	6.50229	0.6	0.000000	0
RNA_pol_Rpc34	BRICHOS	PF05158	PF04089	1	0.666667	6.50229	0.596	0.000000	0
UPF0121	Pfam-B_81034	PF03661	PB081034	1	0.666667	6.50229	0.609	0.000000	0
Pfam-B_11772	Pfam-B_11379	PB011772	PB011379	1	0.666667	6.50229	0.595	0.000000	0
ODC_AZ	Adenylsucc_synt	PF02100	PF00709	1	0.666667	6.50229	0.615	0.002000	0
Pfam-B_17923	ChaC	PB017923	PF04752	1	0.666667	6.50229	0.6	0.000000	0
V-ATPase_G	p25-alpha	PF03179	PF05517	1	0.666667	6.50229	0.605	0.001000	0
Syndecan	SOH1	PF01034	PF05669	1	0.666667	6.50229	0.571	0.003000	0
Ribosomal_S26e	ODC_AZ	PF01283	PF02100	1	0.666667	6.50229	0.61	0.002000	0
Ribosomal_L15e	Pfam-B_9713	PF00827	PB009713	1	0.666667	6.50229	0.621	0.000000	0
F_actin_cap_B	Chorion_S16	PF01115	PF05836	1	0.666667	6.50229	0.611	0.000000	0
Ribosomal_L14	Pfam-B_10735	PF00238	PB010735	1	0.666667	6.50229	0.584	0.000000	0
TFIIA	Ribosomal_L22e	PF03153	PF01776	1	0.666667	6.50229	0.593	0.000000	0
Pfam-B_45339	Cation_efflux	PB045339	PF01545	1	0.666667	6.50229	0.575	0.000000	0
SAP18	ChaC	PF06487	PF04752	1	0.666667	6.50229	0.602	0.001000	0
p25-alpha	MAGSP	PF05517	PF03082	1	0.666667	6.50229	0.61	0.000000	0
Pfam-B_6525	Pfam-B_56361	PB006525	PB056361	1	0.666667	6.50229	0.59	0.000000	0
Uricase	ODC_AZ	PF01014	PF02100	1	0.666667	6.50229	0.581	0.000000	0
RNA_pol_Rpc34	Pfam-B_17923	PF05158	PB017923	1	0.666667	6.50229	0.614	0.000000	0
RNA_pol_Rpb4	Mt_ATP-synt_D	PF03874	PF05873	1	0.666667	6.50229	0.585	0.001000	0
Pfam-B_8261	IF4E	PB008261	PF01652	1	0.666667	6.50229	0.589	0.003000	0
MAGSP	HlyIII	PF03082	PF03006	1	0.666667	6.50229	0.605	0.001000	0
Ribosomal_S11	Pfam-B_12534	PF00411	PB012534	1	0.666667	6.50229	0.597	0.001000	0
Pfam-B_21793	Pfam-B_12534	PB021793	PB012534	1	0.666667	6.50229	0.627	0.000000	0
SAP18	Reticulon	PF06487	PF02453	1	0.666667	6.50229	0.633	0.000000	0
Pfam-B_8261	ENT	PB008261	PF03735	1	0.666667	6.50229	0.609	0.000000	0
Pfam-B_972	Pfam-B_17219	PB000972	PB017219	1	0.666667	6.50229	0.586	0.000000	0
Profilin	Pfam-B_17219	PF00235	PB017219	1	0.666667	6.50229	0.607	0.002000	0
ENTH	Alpha-2-MRAP_C	PF01417	PF06401	1	0.666667	6.50229	0.606	0.000000	0
Prenyltrans	G_glu_transpept	PF00432	PF01019	1	0.666667	6.50229	0.603	0.001000	0
Pfam-B_21150	Nsp1_C	PB021150	PF05064	1	0.666667	6.50229	0.603	0.002000	0
vATP-synt_E	DUF833	PF01991	PF05742	1	0.666667	6.50229	0.56	0.002000	0
vATP-synt_E	DIRP	PF01991	PF06584	1	0.666667	6.50229	0.59	0.001000	0
DUF833	Cys_Met_Meta_PP	PF05742	PF01053	1	0.666667	6.50229	0.598	0.004000	0
SCP	Mito_carr	PF00188	PF00153	0.017391	0.025641	6.48839	0.834	0.043000	0
TB2_DP1_HVA22	Pex24p	PF03134	PF06398	0.666667	0.533333	6.46122	0.74521698	0.002000	0
Cofilin_ADF	CAP	PF00241	PF01213	0.666667	0.531786	6.45503	0.63046397	0.001000	0
Trypsin	Tektin	PF00089	PF03148	0.017094	0.02521	6.45449	0.83	0.020000	0
Pfam-B_18104	Cofilin_ADF	PB018104	PF00241	0.666667	0.528519	6.43999	0.60715118	0.000000	0
RNase_PH	Pfam-B_760	PF01138	PB000760	0.576923	0.313583	6.43192	0.87556988	0.000000	0
Pfam-B_4884	LSM	PB004884	PF01423	0.066667	0.078852	6.41855	0.595	0.016000	0
Ribonuc_red_sm	P53	PF00268	PF00870	0.5	0.444444	6.38401	0.77820771	0.002000	0
MttA_Hcf106	MttA_Hcf106	PF02416	PF02416	0.75	0.515462	6.34153	0.75599497	0.000000	0
PX	Hrf1	PF00787	PF03878	0.222222	0.251811	6.28012	0.77718387	0.000000	0
AIRC	AIRC	PF00731	PF00731	0.571429	0.386776	6.26271	0.879672	0.001000	1
HLH	HLH	PF00010	PF00010	0.043892	0.004456	6.24796	1.0	0.025600	1
TFIID_20kDa	TBP	PF03847	PF00352	0.6	0.42666	6.24264	0.82612984	0.003000	0
eIF-6	Brix	PF01912	PF04427	0.5	0.37836	6.24221	0.85259307	0.000000	0
MoaE	MoaE	PF02391	PF02391	0.666667	0.500241	6.21697	0.65612301	0.001000	1
Thy1	NifU	PF02511	PF01106	0.5	0.5	6.21461	0.614	0.001000	0
FlgH	AhpC-TSA	PF02107	PF00578	0.5	0.5	6.21461	0.622	0.000000	0
MS_channel	AhpC-TSA	PF00924	PF00578	0.5	0.5	6.21461	0.606	0.002000	0
ClpS	ClpS	PF02617	PF02617	0.5	0.5	6.21461	0.612	0.000000	0
Pfam-B_15942	Ferritin	PB015942	PF00210	0.5	0.5	6.21461	0.597	0.005000	0
Ribosomal_S17	DUF1448	PF00366	PF07289	0.5	0.5	6.21461	0.595	0.001000	0
Glyco_transf_11	CKS	PF01531	PF01111	0.5	0.5	6.21461	0.596	0.001000	0
Ribonuclease_P	PALP	PF00825	PF00291	0.5	0.5	6.21461	0.588	0.004000	0
NifU	MoCF_biosynth	PF01106	PF00994	0.5	0.5	6.21461	0.603	0.001000	0
Pfam-B_56253	DUF77	PB056253	PF01910	0.5	0.5	6.21461	0.605	0.000000	0
Pfam-B_35839	GrpE	PB035839	PF01025	0.5	0.5	6.21461	0.584	0.001000	0
TCTP	Pfam-B_35839	PF00838	PB035839	0.5	0.5	6.21461	0.621	0.000000	0
Pfam-B_60635	Pfam-B_100941	PB060635	PB100941	0.5	0.5	6.21461	0.57	0.000000	0
NifU	FHIPEP	PF01106	PF00771	0.5	0.5	6.21461	0.591	0.000000	0
GPI2	ELO	PF06432	PF01151	0.5	0.5	6.21461	0.577	0.002000	0
Pfam-B_13078	Elongin_A	PB013078	PF06881	0.5	0.5	6.21461	0.608	0.001000	0
Sec62	Glyco_transf_34	PF03839	PF05637	0.5	0.5	6.21461	0.605	0.000000	0
FBPase	FBPase	PF00316	PF00316	0.5	0.5	6.21461	0.579	0.000000	1
Pfam-B_64421	Pfam-B_63937	PB064421	PB063937	0.5	0.5	6.21461	0.58	0.000000	0
Pex19	MAS20	PF04614	PF02064	0.5	0.5	6.21461	0.622	0.000000	0
Tom22	Porin_3	PF04281	PF01459	0.5	0.5	6.21461	0.598	0.003000	0
Pfam-B_73764	BAR	PB073764	PF03114	0.5	0.5	6.21461	0.611	0.000000	0
DUF343	ATP-synt_DE	PF03966	PF00401	0.5	0.5	6.21461	0.565	0.002000	0
Sec10	ATP-synt_DE	PF07393	PF00401	0.5	0.5	6.21461	0.57	0.003000	0
Sdh_cyt	Pfam-B_82072	PF01127	PB082072	0.5	0.5	6.21461	0.598	0.003000	0
Pfam-B_4884	Pfam-B_18104	PB004884	PB018104	0.5	0.5	6.21461	0.592	0.001000	0
PEMT	Cullin	PF04191	PF00888	0.5	0.5	6.21461	0.572	0.001000	0
PTA_PTB	PTA_PTB	PF01515	PF01515	0.5	0.5	6.21461	0.573	0.000000	1
Skb1	Skb1	PF05185	PF05185	0.5	0.5	6.21461	0.62	0.000000	0
COX5B	Carn_acyltransf	PF01215	PF00755	0.5	0.5	6.21461	0.595	0.002000	0
Ski_Sno	NAP	PF02437	PF00956	0.5	0.5	6.21461	0.61	0.001000	0
Ribosomal_S19e	Pfam-B_34461	PF01090	PB034461	0.5	0.5	6.21461	0.599	0.003000	0
OEP	NusB	PF02321	PF01029	0.5	0.5	6.21461	0.624	0.001000	0
ExbD	AmiS_UreI	PF02472	PF02293	0.5	0.5	6.21461	0.594	0.000000	0
PP-binding	DUF846	PF00550	PF05832	0.5	0.5	6.21461	0.597	0.000000	0
RIO1	Ribosomal_S3Ae	PF01163	PF01015	0.5	0.5	6.21461	0.59	0.000000	0
Ribosomal_S9	Ribosomal_L16	PF00380	PF00252	0.5	0.5	6.21461	0.607	0.000000	0
Evr1_Alr	ArsA_ATPase	PF04777	PF02374	0.5	0.5	6.21461	0.596	0.002000	0
Ribosomal_S21e	Ribosomal_S2	PF01249	PF00318	0.5	0.5	6.21461	0.604	0.004000	0
Vps26	Pfam-B_5898	PF03643	PB005898	0.5	0.5	6.21461	0.611	0.000000	0
Sas10_Utp3	Bac_rhodopsin	PF04000	PF01036	0.5	0.5	6.21461	0.605	0.000000	0
Pfam-B_68548	Pfam-B_67060	PB068548	PB067060	0.5	0.5	6.21461	0.576	0.001000	0
Ribosomal_L21p	Diphthamide_syn	PF00829	PF01866	0.5	0.5	6.21461	0.599	0.000000	0
Fibrillarin	Bystin	PF01269	PF05291	0.5	0.5	6.21461	0.605	0.002000	0
Pfam-B_13078	Nrap	PB013078	PF03813	0.5	0.5	6.21461	0.619	0.000000	0
Pfam-B_65177	14-3-3	PB065177	PF00244	0.5	0.5	6.21461	0.601	0.002000	0
Pfam-B_71129	ArsA_ATPase	PB071129	PF02374	0.5	0.5	6.21461	0.575	0.001000	0
Pfam-B_99075	Pfam-B_66380	PB099075	PB066380	0.5	0.5	6.21461	0.591	0.002000	0
Esterase	Bac_rhodopsin	PF00756	PF01036	0.5	0.5	6.21461	0.601	0.000000	0
PPTA	Pfam-B_25331	PF01239	PB025331	0.5	0.5	6.21461	0.618	0.001000	0
PP-binding	Pfam-B_57517	PF00550	PB057517	0.5	0.5	6.21461	0.593	0.000000	0
Pfam-B_77340	14-3-3	PB077340	PF00244	0.5	0.5	6.21461	0.589	0.003000	0
Ribosomal_L6e	Pfam-B_56415	PF01159	PB056415	0.5	0.5	6.21461	0.59	0.001000	0
Rhomboid	Gamma-BBH	PF01694	PF03322	0.5	0.5	6.21461	0.587	0.000000	0
V_ATPase_I	Pfam-B_81414	PF01496	PB081414	0.5	0.5	6.21461	0.588	0.002000	0
RNA_pol_N	Gamma-BBH	PF01194	PF03322	0.5	0.5	6.21461	0.593	0.003000	0
Ribosomal_S2	Pfam-B_70121	PF00318	PB070121	0.5	0.5	6.21461	0.612	0.002000	0
MIP	Cornichon	PF00230	PF03311	0.5	0.5	6.21461	0.608	0.000000	0
Pfam-B_70733	Hist_deacetyl	PB070733	PF00850	0.5	0.5	6.21461	0.59	0.003000	0
Pfam-B_7031	Pfam-B_58381	PB007031	PB058381	0.5	0.5	6.21461	0.612	0.000000	0
SKIP_SNW	DUF572	PF02731	PF04502	0.5	0.5	6.21461	0.608	0.001000	0
Pfam-B_62736	CAF1	PB062736	PF04857	0.5	0.5	6.21461	0.574	0.001000	0
vATP-synt_AC39	ATP-synt_F	PF01992	PF01990	0.5	0.5	6.21461	0.6	0.001000	0
Pterin_4a	Pterin_4a	PF01329	PF01329	0.5	0.5	6.21461	0.598	0.000000	1
P21-Arc	ARPC4	PF04062	PF05856	0.5	0.5	6.21461	0.585	0.002000	0
Suf	Fip1	PF05843	PF05182	0.5	0.5	6.21461	0.579	0.000000	0
HIG_1_N	Fip1	PF04588	PF05182	0.5	0.5	6.21461	0.612	0.001000	0
Pfam-B_18104	Oxidored_FMN	PB018104	PF00724	0.5	0.5	6.21461	0.601	0.000000	0
TFIID-18kDa	Bromo_TP	PF02269	PF07524	0.5	0.5	6.21461	0.602	0.000000	0
Sod_Cu	DUF572	PF00080	PF04502	0.5	0.5	6.21461	0.6	0.000000	0
Saccharop_dh	DUF343	PF03435	PF03966	0.5	0.5	6.21461	0.619	0.000000	0
TFIIF_beta	Pfam-B_5433	PF02270	PB005433	0.5	0.5	6.21461	0.608	0.001000	0
V-ATPase_G	ATP-synt_F	PF03179	PF01990	0.5	0.5	6.21461	0.607	0.002000	0
PRA1	PRA1	PF03208	PF03208	0.5	0.5	6.21461	0.592	0.000000	0
Pfam-B_38644	DREV	PB038644	PF05219	0.5	0.5	6.21461	0.604	0.000000	0
Pfam-B_10926	HSBP1	PB010926	PF06825	0.5	0.5	6.21461	0.598	0.002000	0
SNF5	Pfam-B_42139	PF04855	PB042139	0.5	0.5	6.21461	0.616	0.000000	0
Pfam-B_60635	Nup84_Nup100	PB060635	PF04121	0.5	0.5	6.21461	0.597	0.000000	0
Pfam-B_51549	GAL11	PB051549	PF05397	0.5	0.5	6.21461	0.609	0.000000	0
TFIIA	TBP	PF03153	PF00352	0.5	0.5	6.21461	0.602	0.000000	1
STT3	OST3_OST6	PF02516	PF04756	0.5	0.5	6.21461	0.595	0.002000	0
OST3_OST6	DDOST_48kD	PF04756	PF03345	0.5	0.5	6.21461	0.593	0.005000	0
STT3	DDOST_48kD	PF02516	PF03345	0.5	0.5	6.21461	0.617	0.001000	0
TFIID-31kDa	Pfam-B_62736	PF02291	PB062736	0.5	0.5	6.21461	0.583	0.005000	0
Ribosomal_S28e	Pfam-B_62736	PF01200	PB062736	0.5	0.5	6.21461	0.603	0.001000	0
OSCP	ATP-synt	PF00213	PF00231	0.5	0.5	6.21461	0.592	0.001000	0
UPF0183	IF-2B	PF03676	PF01008	0.5	0.5	6.21461	0.586	0.002000	0
vATP-synt_AC39	Pfam-B_71129	PF01992	PB071129	0.5	0.5	6.21461	0.594	0.002000	0
vATP-synt_AC39	Pfam-B_75108	PF01992	PB075108	0.5	0.5	6.21461	0.625	0.003000	0
Yip1	DUF846	PF04893	PF05832	0.5	0.5	6.21461	0.631	0.002000	0
vATP-synt_AC39	ICL	PF01992	PF00463	0.5	0.5	6.21461	0.559	0.001000	0
Vps52	vATP-synt_AC39	PF04129	PF01992	0.5	0.5	6.21461	0.598	0.000000	0
TRAPP_Bet3	Pfam-B_73151	PF04051	PB073151	0.5	0.5	6.21461	0.622	0.000000	0
vATP-synt_AC39	Nop52	PF01992	PF05997	0.5	0.5	6.21461	0.609	0.000000	0
vATP-synt_E	vATP-synt_AC39	PF01991	PF01992	0.5	0.5	6.21461	0.594	0.000000	0
Pfam-B_5433	Gpi16	PB005433	PF04113	0.5	0.5	6.21461	0.603	0.001000	0
Pfam-B_5433	C1D	PB005433	PF07493	0.5	0.5	6.21461	0.596	0.000000	0
Vps35	Pfam-B_5898	PF03635	PB005898	0.5	0.5	6.21461	0.603	0.000000	0
Vps26	Glyco_hydro_47	PF03643	PF01532	0.5	0.5	6.21461	0.618	0.002000	0
NDK	DUF572	PF00334	PF04502	0.5	0.5	6.21461	0.595	0.005000	0
Pfam-B_37571	ATP_bind_1	PB037571	PF03029	0.5	0.5	6.21461	0.608	0.003000	0
SDF	Cpn60_TCP1	PF00375	PF00118	0.5	0.5	6.21461	0.578	0.012000	0
Transthyretin	Transthyretin	PF00576	PF00576	0.5	0.5	6.21461	0.602	0.000000	1
Pfam-B_75870	Aldose_epim	PB075870	PF01263	0.5	0.5	6.21461	0.604	0.001000	0
RNA_pol_Rpc4	RNA_pol_Rpc34	PF05132	PF05158	0.5	0.5	6.21461	0.6	0.001000	0
G10	Formyl_trans_N	PF01125	PF00551	0.5	0.5	6.21461	0.601	0.000000	0
SMC_N	RecO	PF02463	PF02565	0.5	0.5	6.21461	0.587	0.001000	0
IF4E	CSE2	PF01652	PF07544	0.5	0.5	6.21461	0.586	0.002000	0
Pfam-B_75870	Pfam-B_64692	PB075870	PB064692	0.5	0.5	6.21461	0.602	0.000000	0
TBP	Pfam-B_62736	PF00352	PB062736	0.5	0.5	6.21461	0.581	0.002000	0
Pfam-B_75141	CKS	PB075141	PF01111	0.5	0.5	6.21461	0.574	0.002000	0
Pfam-B_28551	Gp-FAR-1	PB028551	PF05823	0.5	0.5	6.21461	0.581	0.000000	0
eIF-1a	BIR	PF01176	PF00653	0.5	0.5	6.21461	0.635	0.000000	0
ER	CHCH	PF01133	PF06747	0.5	0.5	6.21461	0.614	0.003000	0
Pfam-B_16701	HORMA	PB016701	PF02301	0.5	0.5	6.21461	0.613	0.005000	0
Pfam-B_86718	HORMA	PB086718	PF02301	0.5	0.5	6.21461	0.59	0.000000	0
YL1	SDF	PF05764	PF00375	0.5	0.5	6.21461	0.582	0.000000	0
Pfam-B_80785	Pfam-B_64692	PB080785	PB064692	0.5	0.5	6.21461	0.592	0.000000	0
SUN	Pfam-B_75870	PF03856	PB075870	0.5	0.5	6.21461	0.613	0.000000	0
SOH1	Pfam-B_62736	PF05669	PB062736	0.5	0.5	6.21461	0.602	0.001000	0
Pfam-B_46575	Pfam-B_12286	PB046575	PB012286	0.5	0.5	6.21461	0.609	0.000000	0
MAD	MAD	PF05557	PF05557	0.5	0.5	6.21461	0.581	0.000000	1
Pfam-B_79355	G-alpha	PB079355	PF00503	0.5	0.5	6.21461	0.594	0.006000	0
Pfam-B_75870	Amidase	PB075870	PF01425	0.5	0.5	6.21461	0.606	0.002000	0
Pfam-B_75870	CK_II_beta	PB075870	PF01214	0.5	0.5	6.21461	0.618	0.000000	0
Pfam-B_92937	MAP1_LC3	PB092937	PF02991	0.5	0.5	6.21461	0.595	0.005000	0
PBP	DUF19	PF01161	PF01579	0.5	0.5	6.21461	0.587	0.002000	0
Ppx-GppA	14-3-3	PF02541	PF00244	0.5	0.5	6.21461	0.592	0.002000	0
Pfam-B_87329	Nop52	PB087329	PF05997	0.5	0.5	6.21461	0.597	0.001000	0
Pfam-B_87329	Pfam-B_103098	PB087329	PB103098	0.5	0.5	6.21461	0.598	0.000000	0
ER	ER	PF01133	PF01133	0.5	0.5	6.21461	0.597	0.000000	0
Tetraspannin	Pfam-B_8162	PF00335	PB008162	0.5	0.5	6.21461	0.601	0.001000	0
PDCD9	HORMA	PF07147	PF02301	0.5	0.5	6.21461	0.624	0.002000	0
vATP-synt_E	Peptidase_M18	PF01991	PF02127	0.5	0.5	6.21461	0.611	0.002000	0
Pfam-B_52661	Pfam-B_30202	PB052661	PB030202	0.5	0.5	6.21461	0.592	0.000000	0
Pfam-B_52661	Pfam-B_41795	PB052661	PB041795	0.5	0.5	6.21461	0.579	0.000000	0
Rad1	Rad1	PF02144	PF02144	0.5	0.5	6.21461	0.592	0.000000	0
Ribosomal_L39	Pfam-B_52661	PF00832	PB052661	0.5	0.5	6.21461	0.594	0.002000	0
SUI1	Fe-ADH	PF01253	PF00465	0.5	0.5	6.21461	0.593	0.001000	0
Pfam-B_75870	Pfam-B_6775	PB075870	PB006775	0.5	0.5	6.21461	0.593	0.001000	0
SOH1	AATase	PF05669	PF07247	0.5	0.5	6.21461	0.612	0.001000	0
Yippee	F_actin_cap_B	PF03226	PF01115	0.5	0.5	6.21461	0.592	0.001000	0
SOH1	Pfam-B_8183	PF05669	PB008183	0.5	0.5	6.21461	0.619	0.002000	0
Pfam-B_8261	Chorion_3	PB008261	PF05387	0.5	0.5	6.21461	0.582	0.002000	0
SGS	Rcd1	PF05002	PF04078	0.5	0.5	6.21461	0.627	0.000000	0
SURF6	Pfam-B_5083	PF04935	PB005083	0.5	0.5	6.21461	0.593	0.001000	0
Ribosomal_S10	A_deamin	PF00338	PF02137	0.5	0.5	6.21461	0.621	0.002000	0
HlyIII	F-actin_cap_A	PF03006	PF01267	0.5	0.5	6.21461	0.562	0.001000	0
Pfam-B_5052	Pfam-B_5052	PB005052	PB005052	0.5	0.5	6.21461	0.593	0.001000	0
Ribosomal_S10	CIDE-N	PF00338	PF02017	0.5	0.5	6.21461	0.616	0.001000	0
Ribosomal_L22e	Adap_comp_sub	PF01776	PF00928	0.5	0.5	6.21461	0.617	0.001000	0
Pfam-B_17219	Pfam-B_17219	PB017219	PB017219	0.5	0.5	6.21461	0.612	0.000000	0
DUF602	14-3-3	PF04641	PF00244	0.5	0.5	6.21461	0.593	0.001000	0
vATP-synt_E	Pfam-B_5052	PF01991	PB005052	0.5	0.5	6.21461	0.607	0.002000	0
IU_nuc_hydro	IU_nuc_hydro	PF01156	PF01156	0.5	0.5	6.21461	0.61	0.001000	1
UPF0113	Pfam-B_4422	PF03657	PB004422	0.5	0.5	6.21461	0.597	0.001000	0
Pfam-B_81034	Leo1	PB081034	PF04004	0.5	0.5	6.21461	0.568	0.000000	0
Ribonuc_red_sm	Pfam-B_5052	PF00268	PB005052	0.5	0.5	6.21461	0.587	0.005000	0
NMD3	COX5A	PF04981	PF02284	0.5	0.5	6.21461	0.598	0.000000	0
vATP-synt_E	V-ATPase_G	PF01991	PF03179	0.5	0.5	6.21461	0.622	0.002000	0
Pfam-B_12534	EMP70	PB012534	PF02990	0.5	0.5	6.21461	0.592	0.000000	0
Porin_3	Pfam-B_40894	PF01459	PB040894	0.5	0.5	6.21461	0.575	0.001000	0
Pfam-B_67987	G-alpha	PB067987	PF00503	0.5	0.5	6.21461	0.599	0.005000	0
Pfam-B_72492	Pfam-B_46321	PB072492	PB046321	0.5	0.5	6.21461	0.616	0.000000	0
Ribosomal_L3	Img2	PF00297	PF05046	0.5	0.5	6.21461	0.592	0.000000	0
PdxA	PdxA	PF04166	PF04166	0.5	0.5	6.21461	0.601	0.001000	1
Ribosomal_L3	Pfam-B_52274	PF00297	PB052274	0.5	0.5	6.21461	0.611	0.000000	0
Ribosomal_L34	Ribosomal_L3	PF00468	PF00297	0.5	0.5	6.21461	0.599	0.000000	0
FtsA	FtsA	PF02491	PF02491	0.5	0.5	6.21461	0.61	0.000000	0
HlyD	ACR_tran	PF00529	PF00873	0.5	0.5	6.21461	0.584	0.000000	0
TolA	ExbD	PF06519	PF02472	0.5	0.5	6.21461	0.601	0.001000	0
Ribosomal_L3	Pfam-B_66252	PF00297	PB066252	0.5	0.5	6.21461	0.594	0.001000	0
Pfam-B_498	Pfam-B_498	PB000498	PB000498	0.5	0.5	6.21461	0.624	0.000000	0
SRP9	MSSP	PF05486	PF03940	0.5	0.5	6.21461	0.58	0.000000	0
Ribosomal_L36	Ribosomal_L3	PF00444	PF00297	0.5	0.5	6.21461	0.596	0.000000	0
Translin	Pfam-B_17219	PF01997	PB017219	0.5	0.5	6.21461	0.587	0.001000	0
Translin	SAP18	PF01997	PF06487	0.5	0.5	6.21461	0.603	0.000000	0
Pfam-B_5912	ER	PB005912	PF01133	0.5	0.5	6.21461	0.595	0.000000	0
Peptidase_C14	Alpha_L_fucos	PF00656	PF01120	0.5	0.5	6.21461	0.589	0.000000	0
Pfam-B_5518	Pfam-B_4887	PB005518	PB004887	0.5	0.5	6.21461	0.586	0.000000	0
Pfam-B_17923	La	PB017923	PF05383	0.5	0.5	6.21461	0.564	0.000000	0
RNA_pol_L	Pfam-B_6525	PF01193	PB006525	0.5	0.5	6.21461	0.59	0.000000	0
Pfam-B_21793	Pfam-B_1225	PB021793	PB001225	0.5	0.5	6.21461	0.623	0.000000	0
Pfam-B_4887	Glyco_transf_10	PB004887	PF00852	0.5	0.5	6.21461	0.617	0.001000	0
TCTP	Pfam-B_5912	PF00838	PB005912	0.5	0.5	6.21461	0.583	0.000000	0
Pfam-B_8261	Cytochrom_C	PB008261	PF00034	0.5	0.5	6.21461	0.613	0.000000	0
Occludin_ELL	Dynein_light	PF07303	PF01221	0.5	0.5	6.21461	0.6	0.001000	0
Ribosomal_L15e	Pfam-B_4422	PF00827	PB004422	0.5	0.5	6.21461	0.609	0.000000	0
Pfam-B_21793	14-3-3	PB021793	PF00244	0.5	0.5	6.21461	0.61	0.005000	0
Pfam-B_42561	IF-2B	PB042561	PF01008	0.5	0.5	6.21461	0.573	0.003000	0
HABP4_PAI-RBP1	14-3-3	PF04774	PF00244	0.5	0.5	6.21461	0.619	0.001000	0
Fibrillarin	Elongin_A	PF01269	PF06881	0.5	0.5	6.21461	0.629	0.001000	0
Pfam-B_55902	MAS20	PB055902	PF02064	0.5	0.5	6.21461	0.604	0.000000	0
RNA_pol_Rpb4	Gamma-BBH	PF03874	PF03322	0.5	0.5	6.21461	0.6	0.001000	0
Ribosomal_S2	Pfam-B_102900	PF00318	PB102900	0.5	0.5	6.21461	0.606	0.000000	0
Ribosomal_S2	Pfam-B_39614	PF00318	PB039614	0.5	0.5	6.21461	0.589	0.003000	0
PTS_EIIA_1	PTS-HPr	PF00358	PF00381	0.5	0.5	6.21461	0.6	0.001000	0
Ribosomal_S19	Pfam-B_83450	PF00203	PB083450	0.5	0.5	6.21461	0.618	0.003000	0
Pfam-B_81415	APG12	PB081415	PF04110	0.5	0.5	6.21461	0.581	0.000000	0
Pfam-B_92937	Pfam-B_14022	PB092937	PB014022	0.5	0.5	6.21461	0.607	0.000000	0
STE2	Pfam-B_68548	PF02116	PB068548	0.5	0.5	6.21461	0.598	0.000000	0
Pfam-B_13078	Ebp2	PB013078	PF05890	0.5	0.5	6.21461	0.581	0.000000	0
Ribosomal_S2	Pfam-B_105477	PF00318	PB105477	0.5	0.5	6.21461	0.584	0.003000	0
DUF254	DUF254	PF03164	PF03164	0.5	0.5	6.21461	0.605	0.000000	0
RNase_P_p30	Ferrochelatase	PF01876	PF00762	0.5	0.5	6.21461	0.617	0.000000	0
DUF341	BAG	PF03959	PF02179	0.5	0.5	6.21461	0.613	0.001000	0
PTS_EIIA_1	LacY_symp	PF00358	PF01306	0.5	0.5	6.21461	0.587	0.000000	0
Ribosomal_S2	Pfam-B_16930	PF00318	PB016930	0.5	0.5	6.21461	0.608	0.001000	0
PPI_Ypi1	GrpE	PF07491	PF01025	0.5	0.5	6.21461	0.596	0.001000	0
Rho_GDI	Pfam-B_91744	PF02115	PB091744	0.5	0.5	6.21461	0.605	0.000000	0
Pfam-B_1357	Mid2	PB001357	PF04478	0.5	0.5	6.21461	0.636	0.000000	0
Pfam-B_5433	Nucleopor_Nup85	PB005433	PF07575	0.5	0.5	6.21461	0.585	0.000000	0
Ribosomal_S11	COG6	PF00411	PF06419	0.5	0.5	6.21461	0.614	0.002000	0
Pfam-B_62736	Peptidase_C12	PB062736	PF01088	0.5	0.5	6.21461	0.599	0.000000	0
Pfam-B_99707	Cullin	PB099707	PF00888	0.5	0.5	6.21461	0.585	0.000000	0
Pfam-B_100857	BAF	PB100857	PF02961	0.5	0.5	6.21461	0.592	0.001000	0
Na_Ca_ex	Ala_racemase_N	PF01699	PF01168	0.5	0.5	6.21461	0.601	0.001000	0
Pterin_4a	Pfam-B_100857	PF01329	PB100857	0.5	0.5	6.21461	0.569	0.000000	0
Pfam-B_1668	DUF89	PB001668	PF01937	0.5	0.5	6.21461	0.599	0.001000	0
Rcd1	ATP-synt	PF04078	PF00231	0.5	0.5	6.21461	0.594	0.003000	0
Pfam-B_100857	ATP-synt	PB100857	PF00231	0.5	0.5	6.21461	0.628	0.001000	0
Pfam-B_6259	Chorion_2	PB006259	PF03964	0.5	0.5	6.21461	0.606	0.000000	0
P53	Flavodoxin_2	PF00870	PF02525	0.5	0.5	6.21461	0.601	0.001000	0
Ribosomal_L18ae	CK_II_beta	PF01775	PF01214	0.5	0.5	6.21461	0.608	0.005000	0
Ribosomal_L3	Ribosomal_L17	PF00297	PF01196	0.5	0.5	6.21461	0.605	0.001000	0
Ribosomal_L34e	Pellino	PF01199	PF04710	0.5	0.5	6.21461	0.611	0.000000	0
UPF0240	MRG	PF06784	PF05712	0.5	0.5	6.21461	0.584	0.000000	0
Pfam-B_21793	MSSP	PB021793	PF03940	0.5	0.5	6.21461	0.598	0.001000	0
SWIM	MSSP	PF04434	PF03940	0.5	0.5	6.21461	0.617	0.001000	0
FecCD	FecCD	PF01032	PF01032	0.5	0.5	6.21461	0.591	0.000000	1
MSSP	DNA_pol_alpha_B	PF03940	PF04058	0.5	0.5	6.21461	0.608	0.001000	0
Rib_5-P_isom_A	Rib_5-P_isom_A	PF06026	PF06026	0.5	0.5	6.21461	0.596	0.000000	1
MSSP	Ferrochelatase	PF03940	PF00762	0.5	0.5	6.21461	0.608	0.001000	0
Acyl_CoA_thio	Acyl_CoA_thio	PF02551	PF02551	0.5	0.5	6.21461	0.602	0.000000	1
Pfam-B_5912	ODC_AZ	PB005912	PF02100	0.5	0.5	6.21461	0.61	0.000000	0
ODC_AZ	Chorion_3	PF02100	PF05387	0.5	0.5	6.21461	0.586	0.003000	0
zf-HIT	ODC_AZ	PF04438	PF02100	0.5	0.5	6.21461	0.585	0.002000	0
Sec6	COG6	PF06046	PF06419	0.5	0.5	6.21461	0.612	0.001000	0
S10_plectin	Nucleoplasmin	PF03501	PF03066	0.5	0.5	6.21461	0.614	0.000000	0
Sprouty	Pfam-B_17923	PF05210	PB017923	0.5	0.5	6.21461	0.597	0.001000	0
Translin	Pfam-B_33394	PF01997	PB033394	0.5	0.5	6.21461	0.578	0.000000	0
Ribosomal_S19e	A1pp	PF01090	PF01661	0.5	0.5	6.21461	0.571	0.001000	0
UPF0197	Pfam-B_32117	PF05251	PB032117	0.5	0.5	6.21461	0.578	0.002000	0
SNF	Ribosomal_S17e	PF00209	PF00833	0.5	0.5	6.21461	0.606	0.002000	0
RNase_P_p30	CIDE-N	PF01876	PF02017	0.5	0.5	6.21461	0.62	0.001000	0
zf-MIZ	PA26	PF02891	PF04636	0.5	0.5	6.21461	0.557	0.000000	0
Ribosomal_L32e	Lung_7-TM_R	PF01655	PF06814	0.5	0.5	6.21461	0.597	0.000000	0
TMS_TDE	Sprouty	PF03348	PF05210	0.5	0.5	6.21461	0.609	0.000000	0
MFAP1_C	CIDE-N	PF06991	PF02017	0.5	0.5	6.21461	0.596	0.000000	0
SH3BP5	Ribosomal_S19e	PF05276	PF01090	0.5	0.5	6.21461	0.584	0.000000	0
OS-D	IF4E	PF03392	PF01652	0.5	0.5	6.21461	0.583	0.003000	0
Ribosomal_S19e	Pfam-B_9713	PF01090	PB009713	0.5	0.5	6.21461	0.589	0.001000	0
Chorion_3	ARPC4	PF05387	PF05856	0.5	0.5	6.21461	0.599	0.003000	0
MED6	Annexin	PF04934	PF00191	0.5	0.5	6.21461	0.608	0.002000	0
zf-Tim10_DDP	ODC_AZ	PF02953	PF02100	0.5	0.5	6.21461	0.589	0.003000	0
Ribosomal_L1	Pfam-B_4422	PF00687	PB004422	0.5	0.5	6.21461	0.577	0.000000	0
Pfam-B_17162	Pfam-B_13984	PB017162	PB013984	0.5	0.5	6.21461	0.61	0.001000	0
Mss4	GMP_PDE_delta	PF04421	PF05351	0.5	0.5	6.21461	0.574	0.001000	0
Suf	RRM_1	PF05843	PF00076	0.029412	0.022142	6.20269	0.91089358	0.020000	0
PRK	PRK	PF00485	PF00485	0.6	0.421304	6.19679	0.59731387	0.000000	1
zf-U1	RRM_1	PF06220	PF00076	0.022059	0.021977	6.18528	0.90811045	0.046000	0
Mss4	LIM	PF04421	PF00412	0.12	0.114034	6.11638	0.79705634	0.006000	0
Pkinase	Pfam-B_30130	PF00069	PB030130	0.046729	0.018338	6.10283	0.9467084	0.027000	0
NLBH	Autotransporter	PF05211	PF03797	0.5	0.411792	6.09551	0.71820052	0.001000	0
MCE	Autotransporter	PF02470	PF03797	0.5	0.411792	6.09551	0.70921372	0.000000	0
TBP	NOT2_3_5	PF00352	PF04153	0.333333	0.325352	6.08374	0.75822537	0.001000	0
MarR	MarR	PF01047	PF01047	0.5	0.410286	6.08235	0.71960398	0.000000	1
zf-C2H2	Tektin	PF00096	PF03148	0.007491	0.007489	6.04395	0.96682504	0.064000	0
Ribosomal_L12	Ribosomal_L12	PF00542	PF00542	0.5	0.405358	6.03813	0.72267877	0.000000	1
TPR	Chitin_bind_4	PF00515	PF00379	0.007792	0.004429	6.00878	0.99870787	0.025600	0
PTS_EIIA_1	PTS_EIIA_1	PF00358	PF00358	0.5	0.400047	5.99197	0.57859842	0.001000	0
Spermine_synth	Fe-ADH	PF01564	PF00465	0.333333	0.4	5.99147	0.596	0.001000	0
Pfam-B_40072	Pfam-B_2394	PB040072	PB002394	0.333333	0.4	5.99147	0.591	0.002000	0
Pfam-B_3753	MRG	PB003753	PF05712	0.333333	0.4	5.99147	0.623	0.004000	0
Pfam-B_70121	ECH	PB070121	PF00378	0.333333	0.4	5.99147	0.619	0.001000	0
Pfam-B_102900	ECH	PB102900	PF00378	0.333333	0.4	5.99147	0.599	0.004000	0
Yip1	Sas10_Utp3	PF04893	PF04000	0.333333	0.4	5.99147	0.61	0.001000	0
Pfam-B_81982	ECH	PB081982	PF00378	0.333333	0.4	5.99147	0.597	0.004000	0
Ribosomal_L18ae	Dynein_light	PF01775	PF01221	0.333333	0.4	5.99147	0.602	0.003000	0
RNA_pol_Rpb4	Ferritin	PF03874	PF00210	0.333333	0.4	5.99147	0.605	0.003000	0
RasGEF	HOOK	PF00617	PF05622	0.333333	0.4	5.99147	0.603	0.000000	0
ER_lumen_recept	ENTH	PF00810	PF01417	0.333333	0.4	5.99147	0.608	0.000000	0
Tektin	Pfam-B_5052	PF03148	PB005052	0.333333	0.4	5.99147	0.588	0.000000	0
vATP-synt_E	TCTP	PF01991	PF00838	0.333333	0.4	5.99147	0.6	0.003000	0
vATP-synt_E	V-ATPase_H	PF01991	PF03224	0.333333	0.4	5.99147	0.572	0.002000	0
Pfam-B_5052	CBFB_NFYA	PB005052	PF02045	0.333333	0.4	5.99147	0.588	0.001000	0
Ribosomal_S18	DUF602	PF01084	PF04641	0.333333	0.4	5.99147	0.603	0.001000	0
Pfam-B_16930	ECH	PB016930	PF00378	0.333333	0.4	5.99147	0.585	0.001000	0
TFIID_20kDa	Pfam-B_10473	PF03847	PB010473	0.333333	0.4	5.99147	0.608	0.003000	0
TolA	Porin_1	PF06519	PF00267	0.333333	0.4	5.99147	0.6	0.000000	0
Arginosuc_synth	Arginosuc_synth	PF00764	PF00764	0.333333	0.4	5.99147	0.607	0.000000	1
eIF-5_eIF-2B	DUF292	PF01873	PF03398	0.333333	0.4	5.99147	0.569	0.001000	0
Pfam-B_447	COG6	PB000447	PF06419	0.333333	0.4	5.99147	0.597	0.001000	0
Ribosomal_S13	F_actin_cap_B	PF00416	PF01115	0.333333	0.4	5.99147	0.611	0.005000	0
TatD_DNase	AT_hook	PF01026	PF02178	0.333333	0.4	5.99147	0.631	0.002000	0
TFIID_30kDa	RNA_pol_Rpb6	PF03540	PF01192	0.333333	0.4	5.99147	0.599	0.001000	0
ER	5_nucleotid_C	PF01133	PF02872	0.333333	0.4	5.99147	0.592	0.001000	0
Serpin	Ribosomal_60s	PF00079	PF00428	0.333333	0.4	5.99147	0.577	0.001000	0
P21-Arc	Globin	PF04062	PF00042	0.333333	0.4	5.99147	0.559	0.001000	0
TFIIA	Lys	PF03153	PF00062	0.333333	0.4	5.99147	0.602	0.003000	0
zf-U1	Pfam-B_371	PF06220	PB000371	0.333333	0.4	5.99147	0.591	0.001000	0
Pfam-B_5912	Peptidase_C48	PB005912	PF02902	0.333333	0.4	5.99147	0.595	0.000000	0
Tctex-1	NDK	PF03645	PF00334	0.333333	0.4	5.99147	0.607	0.001000	0
Reticulon	Glyco_hydro_18	PF02453	PF00704	0.333333	0.4	5.99147	0.617	0.000000	0
MED6	Globin	PF04934	PF00042	0.333333	0.4	5.99147	0.615	0.003000	0
Ribosomal_L29e	Glyco_hydro_18	PF01779	PF00704	0.333333	0.4	5.99147	0.61	0.002000	0
Vps52	Ribosomal_S8	PF04129	PF00410	0.333333	0.4	5.99147	0.573	0.002000	0
Ribosomal_L15e	ATP-synt_D	PF00827	PF01813	0.333333	0.4	5.99147	0.59	0.003000	0
Ribosomal_S17e	ATP-synt_D	PF00833	PF01813	0.333333	0.4	5.99147	0.598	0.001000	0
Pfam-B_447	Pfam-B_11824	PB000447	PB011824	0.333333	0.4	5.99147	0.609	0.000000	0
Steroid_dh	IU_nuc_hydro	PF02544	PF01156	0.333333	0.4	5.99147	0.611	0.001000	0
F_actin_cap_B	Chorion_2	PF01115	PF03964	0.333333	0.4	5.99147	0.608	0.002000	0
MFAP1_C	AT_hook	PF06991	PF02178	0.333333	0.4	5.99147	0.611	0.000000	0
Pfam-B_371	CybS	PB000371	PF05328	0.333333	0.4	5.99147	0.612	0.004000	0
Pfam-B_17923	CBFB_NFYA	PB017923	PF02045	0.333333	0.4	5.99147	0.589	0.000000	0
SURF6	MRG	PF04935	PF05712	0.333333	0.4	5.99147	0.593	0.001000	0
Pfam-B_6259	AT_hook	PB006259	PF02178	0.333333	0.4	5.99147	0.572	0.000000	0
TAFII55_N	PTR2	PF04658	PF00854	0.333333	0.4	5.99147	0.586	0.000000	0
UPF0172	Dpy-30	PF03665	PF05186	0.333333	0.4	5.99147	0.585	0.001000	0
Phospholip_A2_2	ODC_AZ	PF05826	PF02100	0.333333	0.4	5.99147	0.577	0.001000	0
Pfam-B_58191	ATP-synt_D	PB058191	PF01813	0.333333	0.4	5.99147	0.62	0.001000	0
Ribosomal_L14	Iron_permease	PF00238	PF04120	0.333333	0.4	5.99147	0.592	0.001000	0
Ribosomal_L3	MRP-L47	PF00297	PF06984	0.333333	0.4	5.99147	0.594	0.001000	0
Pfam-B_2394	BPL_LipA_LipB	PB002394	PF03099	0.333333	0.4	5.99147	0.605	0.000000	0
DHFR_1	DHFR_1	PF00186	PF00186	0.333333	0.4	5.99147	0.603	0.000000	1
Ribosomal_L23	A_deamin	PF00276	PF02137	0.333333	0.4	5.99147	0.612	0.001000	0
UPF0099	Ribosomal_60s	PF01981	PF00428	0.333333	0.4	5.99147	0.607	0.001000	0
UPF0183	Peptidase_S10	PF03676	PF00450	0.333333	0.4	5.99147	0.595	0.001000	0
Tfb4	BSD	PF03850	PF03909	0.333333	0.4	5.99147	0.591	0.002000	0
Thi4	Copper-fist	PF01946	PF00649	0.333333	0.4	5.99147	0.595	0.000000	0
RTA1	Pfam-B_10138	PF04479	PB010138	0.333333	0.4	5.99147	0.576	0.000000	0
vATP-synt_AC39	Anp1	PF01992	PF03452	0.333333	0.4	5.99147	0.618	0.001000	0
TFIID-31kDa	TAFII28	PF02291	PF04719	0.333333	0.4	5.99147	0.599	0.001000	0
vATP-synt_AC39	CDC50	PF01992	PF03381	0.333333	0.4	5.99147	0.606	0.000000	0
SNF7	ATP-synt_F	PF03357	PF01990	0.333333	0.4	5.99147	0.577	0.002000	0
Vps35	Copper-fist	PF03635	PF00649	0.333333	0.4	5.99147	0.585	0.002000	0
vATP-synt_AC39	PS_Dcarbxylase	PF01992	PF02666	0.333333	0.4	5.99147	0.609	0.000000	0
vATP-synt_AC39	SNF7	PF01992	PF03357	0.333333	0.4	5.99147	0.623	0.002000	0
Pantoate_transf	IF-2B	PF02548	PF01008	0.333333	0.4	5.99147	0.591	0.000000	0
NOT2_3_5	ATP11	PF04153	PF06644	0.333333	0.4	5.99147	0.593	0.001000	0
Pfam-B_75870	CorA	PB075870	PF01544	0.333333	0.4	5.99147	0.616	0.000000	0
Thg1	IF-2B	PF04446	PF01008	0.333333	0.4	5.99147	0.606	0.001000	0
Pfam-B_71900	IF-2B	PB071900	PF01008	0.333333	0.4	5.99147	0.602	0.002000	0
GRASP55_65	CBFB_NFYA	PF04495	PF02045	0.333333	0.4	5.99147	0.619	0.001000	0
Pfam-B_75870	Citrate_synt	PB075870	PF00285	0.333333	0.4	5.99147	0.577	0.001000	0
Pfam-B_18666	G-gamma	PB018666	PF00631	0.333333	0.4	5.99147	0.612	0.002000	0
SRF-TF	MAT_Alpha1	PF00319	PF04769	0.333333	0.4	5.99147	0.608	0.001000	0
IF-2B	Acyl_CoA_thio	PF01008	PF02551	0.333333	0.4	5.99147	0.63	0.005000	0
RNA_pol_N	Copper-fist	PF01194	PF00649	0.333333	0.4	5.99147	0.616	0.003000	0
Pfam-B_6525	Dynein_light	PB006525	PF01221	0.333333	0.4	5.99147	0.606	0.001000	0
Pfam-B_30368	Pfam-B_28551	PB030368	PB028551	0.333333	0.4	5.99147	0.588	0.000000	0
Pfam-B_102168	ATP-synt_C	PB102168	PF00137	0.333333	0.4	5.99147	0.595	0.001000	0
Pfam-B_31386	PAP_assoc	PB031386	PF03828	0.333333	0.4	5.99147	0.608	0.000000	0
CKS	ArsA_ATPase	PF01111	PF02374	0.333333	0.4	5.99147	0.62	0.006000	0
Pfam-B_91918	MOZ_SAS	PB091918	PF01853	0.333333	0.4	5.99147	0.612	0.000000	0
DDOST_48kD	Anp1	PF03345	PF03452	0.333333	0.4	5.99147	0.627	0.000000	0
SOH1	Formyl_trans_N	PF05669	PF00551	0.333333	0.4	5.99147	0.6	0.003000	0
MAM33	CBFB_NFYA	PF02330	PF02045	0.333333	0.4	5.99147	0.578	0.000000	0
YEATS	Pfam-B_91918	PF03366	PB091918	0.333333	0.4	5.99147	0.6	0.000000	0
SOH1	PAPS_reduct	PF05669	PF01507	0.333333	0.4	5.99147	0.625	0.001000	0
IF-2B	DUF676	PF01008	PF05057	0.333333	0.4	5.99147	0.592	0.000000	0
Pfam-B_92596	Copper-fist	PB092596	PF00649	0.333333	0.4	5.99147	0.619	0.000000	0
dUTPase	CKS	PF00692	PF01111	0.333333	0.4	5.99147	0.623	0.001000	0
SOH1	CK_II_beta	PF05669	PF01214	0.333333	0.4	5.99147	0.598	0.001000	0
APG12	Aminotran_3	PF04110	PF00202	0.333333	0.4	5.99147	0.63	0.002000	0
Ribosomal_L7Ae	LSM	PF01248	PF01423	0.013514	0.02	5.99147	0.832	0.097000	0
SNF7	Pfam-B_33670	PF03357	PB033670	0.333333	0.4	5.99147	0.623	0.001000	0
vATP-synt_E	ATP-synt_F	PF01991	PF01990	0.333333	0.4	5.99147	0.566	0.003000	0
SNO	Cytochrom_C	PF01174	PF00034	0.333333	0.4	5.99147	0.595	0.001000	0
SNF7	Erg28	PF03357	PF03694	0.333333	0.4	5.99147	0.591	0.001000	0
Tom22	Tim17	PF04281	PF02466	0.333333	0.4	5.99147	0.603	0.000000	0
Pfam-B_5433	Fip1	PB005433	PF05182	0.333333	0.4	5.99147	0.644	0.001000	0
Yippee	Yip1	PF03226	PF04893	0.333333	0.4	5.99147	0.62	0.002000	0
RTA1	Pfam-B_81879	PF04479	PB081879	0.333333	0.4	5.99147	0.606	0.001000	0
V-SNARE	Glyco_hydro_32	PF05008	PF00251	0.333333	0.4	5.99147	0.596	0.001000	0
SNF7	Pfam-B_57318	PF03357	PB057318	0.333333	0.4	5.99147	0.588	0.000000	0
TAFII28	SNF7	PF04719	PF03357	0.333333	0.4	5.99147	0.599	0.000000	0
SNF7	DUF852	PF03357	PF05871	0.333333	0.4	5.99147	0.606	0.000000	0
SNF7	Pfam-B_29218	PF03357	PB029218	0.333333	0.4	5.99147	0.583	0.002000	0
V-SNARE	Pfam-B_90255	PF05008	PB090255	0.333333	0.4	5.99147	0.592	0.002000	0
Yip1	PRA1	PF04893	PF03208	0.333333	0.4	5.99147	0.584	0.001000	0
V-ATPase_H	ATP-synt_F	PF03224	PF01990	0.333333	0.4	5.99147	0.589	0.003000	0
OSCP	ATP-synt_C	PF00213	PF00137	0.333333	0.4	5.99147	0.593	0.003000	0
Ribosomal_S8e	MAM33	PF01201	PF02330	0.333333	0.4	5.99147	0.609	0.000000	0
OEP	N6_N4_Mtase	PF02321	PF01555	0.333333	0.4	5.99147	0.599	0.000000	0
SelA	N6_N4_Mtase	PF03841	PF01555	0.333333	0.4	5.99147	0.585	0.000000	0
Glyco_hydro_16	ArsA_ATPase	PF00722	PF02374	0.333333	0.4	5.99147	0.609	0.004000	0
N6_N4_Mtase	Lyase_1	PF01555	PF00206	0.333333	0.4	5.99147	0.611	0.007000	0
DHFR_1	Calreticulin	PF00186	PF00262	0.333333	0.4	5.99147	0.592	0.003000	0
S1	Bac_export_2	PF00575	PF01312	0.333333	0.4	5.99147	0.626	0.000000	0
zf-HIT	Pfam-B_100941	PF04438	PB100941	0.333333	0.4	5.99147	0.596	0.000000	0
DUF150	Aminotran_5	PF02576	PF00266	0.333333	0.4	5.99147	0.623	0.000000	0
Ribosomal_L4	Ribonuc_L-PSP	PF00573	PF01042	0.333333	0.4	5.99147	0.599	0.000000	0
Pfam-B_63937	Asparaginase	PB063937	PF00710	0.333333	0.4	5.99147	0.582	0.001000	0
Spo7	NIF	PF03907	PF03031	0.333333	0.4	5.99147	0.629	0.000000	0
Hist_deacetyl	CDC45	PF00850	PF02724	0.333333	0.4	5.99147	0.617	0.000000	0
Pfam-B_15886	NTF2	PB015886	PF02136	0.333333	0.4	5.99147	0.597	0.000000	0
MOZ_SAS	Anti-silence	PF01853	PF04729	0.333333	0.4	5.99147	0.609	0.000000	0
Pfam-B_9281	DUF887	PB009281	PF05967	0.333333	0.4	5.99147	0.602	0.000000	0
YEATS	Anti-silence	PF03366	PF04729	0.333333	0.4	5.99147	0.62	0.001000	0
PP-binding	MerR	PF00550	PF00376	0.333333	0.4	5.99147	0.595	0.003000	0
NusB	N6_N4_Mtase	PF01029	PF01555	0.333333	0.4	5.99147	0.606	0.001000	0
Sec62	Anp1	PF03839	PF03452	0.333333	0.4	5.99147	0.591	0.001000	0
LIM_bind	LIM	PF01803	PF00412	0.333333	0.4	5.99147	0.599	0.007000	0
Glyco_transf_22	BCNT	PF03901	PF07572	0.333333	0.4	5.99147	0.645	0.000000	0
Ribosomal_S2	Ribosomal_S19	PF00318	PF00203	0.333333	0.4	5.99147	0.61	0.002000	0
Tim17	Pfam-B_33214	PF02466	PB033214	0.333333	0.4	5.99147	0.594	0.000000	0
Sas10_Utp3	PseudoU_synth_1	PF04000	PF01416	0.333333	0.4	5.99147	0.595	0.001000	0
Ribosomal_S2	Nup84_Nup100	PF00318	PF04121	0.333333	0.4	5.99147	0.602	0.001000	0
OST3_OST6	DAD	PF04756	PF02109	0.333333	0.4	5.99147	0.608	0.003000	0
Pfam-B_36453	ATP_bind_1	PB036453	PF03029	0.333333	0.4	5.99147	0.618	0.000000	0
Pfam-B_30368	NNMT_PNMT_TEMT	PB030368	PF01234	0.333333	0.4	5.99147	0.591	0.001000	0
Rad21_Rec8_N	Cpn10	PF04825	PF00166	0.333333	0.4	5.99147	0.589	0.002000	0
Prefoldin	ARM_1	PF02996	PF04683	0.333333	0.4	5.99147	0.63	0.000000	0
Sod_Cu	Sod_Cu	PF00080	PF00080	0.5	0.352272	5.96683	0.7288191	0.001000	1
Ebp2	Brix	PF05890	PF04427	0.333333	0.314922	5.94467	0.74742516	0.002000	0
Skp1_POZ	LRR	PF03931	PF00560	0.035714	0.013247	5.8999	0.94877523	0.024000	1
MoCF_biosynth	MoCF_biosynth	PF00994	PF00994	0.5	0.342473	5.89737	0.74671582	0.000000	1
UDPGP	UDPGP	PF01704	PF01704	0.5	0.341557	5.88874	0.85382951	0.001000	1
dUTPase	dUTPase	PF00692	PF00692	0.4	0.337417	5.84857	0.70866411	0.004000	1
Mito_carr	HSP20	PF00153	PF00011	0.0125	0.018519	5.83754	0.829	0.092000	0
WD40	Nup84_Nup100	PF00400	PF04121	0.012346	0.018293	5.813	0.838	0.013000	0
LIM	Keratin_B2	PF00412	PF01500	0.035088	0.035276	5.80996	0.67134429	0.002000	0
HlyD	HlyD	PF00529	PF00529	0.4	0.33334	5.80922	0.64640426	0.000000	1
Nrap	HhH-GPD	PF03813	PF00730	0.25	0.333333	5.80914	0.58	0.000000	0
SBP56	Lyase_1	PF05694	PF00206	0.25	0.333333	5.80914	0.599	0.002000	0
Histone_HNS	Histone_HNS	PF00816	PF00816	0.25	0.333333	5.80914	0.606	0.000000	1
Ribosomal_S9	MSSP	PF00380	PF03940	0.25	0.333333	5.80914	0.595	0.001000	0
Linker_histone	HhH-GPD	PF00538	PF00730	0.25	0.333333	5.80914	0.583	0.001000	0
RNA_pol_Rpc82	HhH-GPD	PF05645	PF00730	0.25	0.333333	5.80914	0.601	0.000000	0
Spc97_Spc98	Pfam-B_13984	PF04130	PB013984	0.25	0.333333	5.80914	0.582	0.001000	0
zf-HIT	Chorion_3	PF04438	PF05387	0.25	0.333333	5.80914	0.597	0.002000	0
Pfam-B_13015	Amidase	PB013015	PF01425	0.25	0.333333	5.80914	0.602	0.002000	0
T-box	Pfam-B_2394	PF00907	PB002394	0.25	0.333333	5.80914	0.602	0.001000	0
Ribosomal_L13e	Acyl_transf_3	PF01294	PF01757	0.25	0.333333	5.80914	0.594	0.000000	0
ArsA_ATPase	ArsA_ATPase	PF02374	PF02374	0.25	0.333333	5.80914	0.59	0.001000	1
SelR	Aminotran_5	PF01641	PF00266	0.25	0.333333	5.80914	0.596	0.001000	0
Pfam-B_371	CK_II_beta	PB000371	PF01214	0.25	0.333333	5.80914	0.602	0.004000	0
IF-2B	ER	PF01008	PF01133	0.25	0.333333	5.80914	0.587	0.003000	0
TFIID_30kDa	CIDE-N	PF03540	PF02017	0.25	0.333333	5.80914	0.606	0.000000	0
Cullin	Chorion_3	PF00888	PF05387	0.25	0.333333	5.80914	0.61	0.007000	0
zf-BED	TFIID_30kDa	PF02892	PF03540	0.25	0.333333	5.80914	0.589	0.002000	0
Chorion_3	Adap_comp_sub	PF05387	PF00928	0.25	0.333333	5.80914	0.579	0.006000	0
ODC_AZ	G-alpha	PF02100	PF00503	0.25	0.333333	5.80914	0.605	0.002000	0
Nucleoplasmin	Nucleoplasmin	PF03066	PF03066	0.25	0.333333	5.80914	0.585	0.002000	1
S10_plectin	Calreticulin	PF03501	PF00262	0.25	0.333333	5.80914	0.629	0.000000	0
UPF0171	ArfGap	PF03666	PF01412	0.25	0.333333	5.80914	0.581	0.003000	0
TFIID-18kDa	TFIIA	PF02269	PF03153	0.25	0.333333	5.80914	0.58	0.001000	0
Gamma-BBH	ENTH	PF03322	PF01417	0.25	0.333333	5.80914	0.573	0.002000	0
HEAT	CBFB_NFYA	PF02985	PF02045	0.25	0.333333	5.80914	0.596	0.002000	0
Metallothio_5	CIDE-N	PF02067	PF02017	0.25	0.333333	5.80914	0.594	0.001000	0
TCTP	Dynein_light	PF00838	PF01221	0.25	0.333333	5.80914	0.596	0.002000	0
Glyco_hydro_18	CBFB_NFYA	PF00704	PF02045	0.25	0.333333	5.80914	0.587	0.001000	0
Ribosomal_L6	COX5A	PF00347	PF02284	0.25	0.333333	5.80914	0.647	0.003000	0
Pfam-B_347	Peptidase_S10	PB000347	PF00450	0.25	0.333333	5.80914	0.592	0.002000	0
Ribosomal_L7Ae	Gar1	PF01248	PF04410	0.25	0.333333	5.80914	0.599	0.005000	0
TMS_TDE	Asparaginase	PF03348	PF00710	0.25	0.333333	5.80914	0.596	0.005000	0
Ribosomal_S2	Ribosomal_S15	PF00318	PF00312	0.25	0.333333	5.80914	0.57	0.003000	0
PMM	Adap_comp_sub	PF03332	PF00928	0.25	0.333333	5.80914	0.594	0.000000	0
Pfam-B_46321	Pfam-B_46321	PB046321	PB046321	0.25	0.333333	5.80914	0.606	0.002000	0
Ribosomal_L34e	Fibrinogen_C	PF01199	PF00147	0.25	0.333333	5.80914	0.596	0.005000	0
Innexin	60KD_IMP	PF00876	PF02096	0.25	0.333333	5.80914	0.553	0.001000	0
BESS	BESS	PF02944	PF02944	0.25	0.333333	5.80914	0.598	0.000000	0
Pellino	Innexin	PF04710	PF00876	0.25	0.333333	5.80914	0.577	0.000000	0
Spc97_Spc98	DIM1	PF04130	PF02966	0.25	0.333333	5.80914	0.598	0.002000	0
T-box	Endonuclease_NS	PF00907	PF01223	0.25	0.333333	5.80914	0.615	0.001000	0
Pfam-B_52285	Carn_acyltransf	PB052285	PF00755	0.25	0.333333	5.80914	0.603	0.002000	0
vATP-synt_AC39	14-3-3	PF01992	PF00244	0.25	0.333333	5.80914	0.594	0.006000	0
TIM	Glyco_hydro_18	PF00121	PF00704	0.25	0.333333	5.80914	0.62	0.002000	0
Pfam-B_14822	Cofilin_ADF	PB014822	PF00241	0.25	0.333333	5.80914	0.617	0.002000	0
Pfam-B_371	Pfam-B_13984	PB000371	PB013984	0.25	0.333333	5.80914	0.588	0.000000	0
OS-D	14-3-3	PF03392	PF00244	0.25	0.333333	5.80914	0.591	0.005000	0
Sprouty	Pfam-B_371	PF05210	PB000371	0.25	0.333333	5.80914	0.594	0.001000	0
Pfam-B_17923	Carn_acyltransf	PB017923	PF00755	0.25	0.333333	5.80914	0.607	0.002000	0
Pfam-B_13984	La	PB013984	PF05383	0.25	0.333333	5.80914	0.59	0.000000	0
Dynein_light	CIDE-N	PF01221	PF02017	0.25	0.333333	5.80914	0.596	0.001000	0
CIDE-N	CIDE-N	PF02017	PF02017	0.25	0.333333	5.80914	0.657	0.000000	0
UPF0183	ADH_zinc_N	PF03676	PF00107	0.25	0.333333	5.80914	0.593	0.005000	0
TFIID_30kDa	TAFII28	PF03540	PF04719	0.25	0.333333	5.80914	0.587	0.003000	0
vATP-synt_AC39	HIT	PF01992	PF01230	0.25	0.333333	5.80914	0.607	0.001000	0
Pfam-B_75108	Pfam-B_5433	PB075108	PB005433	0.25	0.333333	5.80914	0.586	0.000000	0
TFIIE_alpha	BSD	PF02002	PF03909	0.25	0.333333	5.80914	0.6	0.000000	0
TRAPP_Bet3	Pfam-B_92937	PF04051	PB092937	0.25	0.333333	5.80914	0.583	0.000000	0
vATP-synt_AC39	Citrate_synt	PF01992	PF00285	0.25	0.333333	5.80914	0.605	0.001000	0
Pfam-B_92937	BSD	PB092937	PF03909	0.25	0.333333	5.80914	0.585	0.002000	0
Pfam-B_103109	Glyco_transf_20	PB103109	PF00982	0.25	0.333333	5.80914	0.596	0.000000	0
SOH1	NOT2_3_5	PF05669	PF04153	0.25	0.333333	5.80914	0.605	0.000000	0
Pfam-B_12286	EMP70	PB012286	PF02990	0.25	0.333333	5.80914	0.59	0.003000	0
F_actin_cap_B	DER1	PF01115	PF04511	0.25	0.333333	5.80914	0.612	0.002000	0
Exonuc_X-T	APG12	PF00929	PF04110	0.25	0.333333	5.80914	0.607	0.002000	0
RA	Pfam-B_68547	PF00788	PB068547	0.25	0.333333	5.80914	0.594	0.000000	0
TFIID_30kDa	TFIID-31kDa	PF03540	PF02291	0.25	0.333333	5.80914	0.616	0.002000	0
CBFB_NFYA	ATP-synt	PF02045	PF00231	0.25	0.333333	5.80914	0.605	0.005000	0
Pfam-B_65177	Glyco_transf_20	PB065177	PF00982	0.25	0.333333	5.80914	0.593	0.000000	0
Pfam-B_85010	CK_II_beta	PB085010	PF01214	0.25	0.333333	5.80914	0.609	0.002000	0
Ureidogly_hydro	Glyco_transf_20	PF04115	PF00982	0.25	0.333333	5.80914	0.624	0.000000	0
Pfam-B_13964	Adap_comp_sub	PB013964	PF00928	0.25	0.333333	5.80914	0.604	0.001000	0
Pfam-B_75870	CHCH	PB075870	PF06747	0.25	0.333333	5.80914	0.589	0.001000	0
Pfam-B_13078	CBFB_NFYA	PB013078	PF02045	0.25	0.333333	5.80914	0.634	0.001000	0
V_ATPase_I	SOH1	PF01496	PF05669	0.25	0.333333	5.80914	0.615	0.005000	0
Dynein_light	COX5A	PF01221	PF02284	0.25	0.333333	5.80914	0.595	0.002000	0
Pfam-B_18621	BIR	PB018621	PF00653	0.25	0.333333	5.80914	0.612	0.003000	0
TFIID-31kDa	Glycogen_syn	PF02291	PF05693	0.25	0.333333	5.80914	0.605	0.003000	0
SUI1	Bystin	PF01253	PF05291	0.25	0.333333	5.80914	0.593	0.000000	0
Ribosomal_S8e	CKS	PF01201	PF01111	0.25	0.333333	5.80914	0.575	0.004000	0
Glyco_transf_34	Glyco_transf_34	PF05637	PF05637	0.25	0.333333	5.80914	0.587	0.001000	0
Pfam-B_87329	Pfam-B_62736	PB087329	PB062736	0.25	0.333333	5.80914	0.593	0.002000	0
B9	B9	PF07162	PF07162	0.25	0.333333	5.80914	0.594	0.000000	0
RuBisCO_small	RuBisCO_small	PF00101	PF00101	0.25	0.333333	5.80914	0.601	0.004000	1
V-set	V-set	PF07686	PF07686	0.25	0.333333	5.80914	0.611	0.000000	1
ETF_beta	BIR	PF01012	PF00653	0.25	0.333333	5.80914	0.603	0.003000	0
Pfam-B_60635	14-3-3	PB060635	PF00244	0.25	0.333333	5.80914	0.585	0.004000	0
GrpE	GrpE	PF01025	PF01025	0.25	0.333333	5.80914	0.596	0.000000	1
eIF-6	Adap_comp_sub	PF01912	PF00928	0.25	0.333333	5.80914	0.599	0.002000	0
Porin_3	CSE2	PF01459	PF07544	0.25	0.333333	5.80914	0.58	0.002000	0
Pfam-B_18367	IF-2B	PB018367	PF01008	0.25	0.333333	5.80914	0.586	0.001000	0
Lyase_1	Isochorismatase	PF00206	PF00857	0.25	0.333333	5.80914	0.606	0.001000	0
V-SNARE	Coatomer_E	PF05008	PF04733	0.25	0.333333	5.80914	0.581	0.002000	0
ATP-synt_F	ATP-synt_D	PF01990	PF01813	0.25	0.333333	5.80914	0.63	0.006000	0
TFIID-18kDa	Pfam-B_75108	PF02269	PB075108	0.25	0.333333	5.80914	0.618	0.001000	0
TFIID-18kDa	TAF4	PF02269	PF05236	0.25	0.333333	5.80914	0.621	0.001000	0
NAP	DUF572	PF00956	PF04502	0.25	0.333333	5.80914	0.603	0.002000	0
V-SNARE	SPC25	PF05008	PF06703	0.25	0.333333	5.80914	0.587	0.004000	0
POR	Autotransporter	PF01558	PF03797	0.25	0.333333	5.80914	0.593	0.001000	0
SIS	Ribosomal_S18	PF01380	PF01084	0.25	0.333333	5.80914	0.604	0.000000	0
OEP	Flg_bb_rod	PF02321	PF00460	0.25	0.333333	5.80914	0.643	0.000000	0
DHquinase_II	Autotransporter	PF01220	PF03797	0.25	0.333333	5.80914	0.625	0.001000	0
Formyl_trans_N	Flg_bb_rod	PF00551	PF00460	0.25	0.333333	5.80914	0.623	0.000000	0
Flg_bb_rod	Cpn60_TCP1	PF00460	PF00118	0.25	0.333333	5.80914	0.587	0.009000	0
Flg_bb_rod	FHIPEP	PF00460	PF00771	0.25	0.333333	5.80914	0.575	0.000000	0
Pfam-B_51929	Pfam-B_51929	PB051929	PB051929	0.25	0.333333	5.80914	0.618	0.000000	0
Lyase_1	Flg_bb_rod	PF00206	PF00460	0.25	0.333333	5.80914	0.622	0.000000	0
Pfam-B_99075	Pfam-B_35839	PB099075	PB035839	0.25	0.333333	5.80914	0.591	0.001000	0
Pfam-B_56253	Pentapeptide_2	PB056253	PF01469	0.25	0.333333	5.80914	0.596	0.000000	0
Pfam-B_25331	Fork_head	PB025331	PF00250	0.25	0.333333	5.80914	0.583	0.001000	0
Yip1	AATase	PF04893	PF07247	0.25	0.333333	5.80914	0.594	0.001000	0
Pfam-B_6775	DUF171	PB006775	PF02598	0.25	0.333333	5.80914	0.606	0.000000	0
Pfam-B_62736	Glycogen_syn	PB062736	PF05693	0.25	0.333333	5.80914	0.583	0.001000	0
YEATS	Pfam-B_3753	PF03366	PB003753	0.25	0.333333	5.80914	0.593	0.000000	0
tRNA-synt_1b	Ribosomal_S16	PF00579	PF00886	0.25	0.333333	5.80914	0.629	0.002000	0
Porin_3	MAS20	PF01459	PF02064	0.25	0.333333	5.80914	0.599	0.004000	0
Pfam-B_1300	Cpn10	PB001300	PF00166	0.25	0.333333	5.80914	0.616	0.000000	0
Pfam-B_85010	Pfam-B_48928	PB085010	PB048928	0.25	0.333333	5.80914	0.581	0.001000	0
Sterol_desat	3Beta_HSD	PF01598	PF01073	0.25	0.333333	5.80914	0.6	0.001000	0
V-ATPase_C	ATP-synt_D	PF03223	PF01813	0.25	0.333333	5.80914	0.59	0.002000	0
Ribosomal_S12	Ribosomal_L22	PF00164	PF00237	0.25	0.333333	5.80914	0.616	0.006000	0
Sec1	Pept_C1-like	PF00995	PF03051	0.25	0.333333	5.80914	0.599	0.000000	0
Sec1	Pfam-B_55793	PF00995	PB055793	0.25	0.333333	5.80914	0.588	0.001000	0
V-ATPase_H	ATP-synt_D	PF03224	PF01813	0.25	0.333333	5.80914	0.613	0.001000	0
vATP-synt_E	ATP-synt_D	PF01991	PF01813	0.25	0.333333	5.80914	0.562	0.000000	0
THAP	NAP	PF05485	PF00956	0.25	0.333333	5.80914	0.6	0.003000	0
UDPGT	Pfam-B_85685	PF00201	PB085685	0.25	0.333333	5.80914	0.59	0.000000	0
Nnf1	KE2	PF03980	PF01920	0.25	0.333333	5.80914	0.576	0.001000	0
TFIID_30kDa	TFIID_20kDa	PF03540	PF03847	0.333333	0.30165	5.79982	0.74850529	0.003000	0
RRM_1	AT_hook	PF00076	PF02178	0.009662	0.006651	5.77668	0.97066539	0.064000	0
UPF0113	Brix	PF03657	PF04427	0.285714	0.273868	5.7763	0.74622476	0.002000	0
IF-2B	Glyco_hydro_17	PF01008	PF00332	0.222222	0.229531	5.7763	0.73120321	0.000000	0
zf-C2H2	Pfam-B_14822	PF00096	PB014822	0.022472	0.017419	5.76553	0.95697995	0.023000	0
TPR	14-3-3	PF00515	PF00244	0.023256	0.017657	5.76182	0.9342408	0.049000	0
Pfam-B_99075	CBFD_NFYB_HMF	PB099075	PF00808	0.176471	0.147378	5.75985	0.60903233	0.003000	0
Pfam-B_39529	Arf	PB039529	PF00025	0.4	0.4254	5.74459	0.419	0.000000	0
zf-C3HC4	ubiquitin	PF00097	PF00240	0.007943	0.004117	5.73716	0.99784846	0.025600	0
Cpn60_TCP1	Actin	PF00118	PF00022	0.011494	0.017045	5.67177	0.839	0.093000	0
Pfam-B_75870	bZIP	PB075870	PF00170	0.4	0.245858	5.65732	0.90569338	0.002000	0
PFK	PFK	PF00365	PF00365	0.333333	0.285715	5.655	0.63371589	0.000000	1
Scramblase	MAM33	PF03803	PF02330	0.2	0.285714	5.65499	0.605	0.003000	0
Pfam-B_40954	Aa_trans	PB040954	PF01490	0.2	0.285714	5.65499	0.616	0.003000	0
Iso_dh	CDC45	PF00180	PF02724	0.2	0.285714	5.65499	0.632	0.002000	0
Pfam-B_18367	KE2	PB018367	PF01920	0.2	0.285714	5.65499	0.639	0.003000	0
Erg28	Arf	PF03694	PF00025	0.2	0.285714	5.65499	0.6	0.005000	0
PRAI	Arf	PF00697	PF00025	0.2	0.285714	5.65499	0.577	0.003000	0
DSPc	CAP	PF00782	PF01213	0.2	0.285714	5.65499	0.597	0.001000	0
Y_phosphatase2	TFIID-31kDa	PF03162	PF02291	0.2	0.285714	5.65499	0.579	0.002000	0
UNC-50	Arf	PF05216	PF00025	0.2	0.285714	5.65499	0.593	0.004000	0
zf-CCCH	Ssu72	PF00642	PF04722	0.2	0.285714	5.65499	0.594	0.001000	0
Ribosomal_60s	Mgm101p	PF00428	PF06420	0.2	0.285714	5.65499	0.58	0.001000	0
TFIID-31kDa	TFIID-18kDa	PF02291	PF02269	0.2	0.285714	5.65499	0.611	0.002000	0
SRP40_C	HMG_box	PF05022	PF00505	0.2	0.285714	5.65499	0.614	0.010000	0
TFIID-18kDa	TAFII55_N	PF02269	PF04658	0.2	0.285714	5.65499	0.629	0.002000	0
RnaseH	EMP24_GP25L	PF00075	PF01105	0.2	0.285714	5.65499	0.598	0.001000	0
SAP	Pfam-B_10160	PF02037	PB010160	0.2	0.285714	5.65499	0.6	0.001000	0
Ribosomal_S12	Pfam-B_371	PF00164	PB000371	0.2	0.285714	5.65499	0.602	0.007000	0
Spermine_synth	CBFB_NFYA	PF01564	PF02045	0.2	0.285714	5.65499	0.605	0.001000	0
Pfam-B_75870	Iso_dh	PB075870	PF00180	0.2	0.285714	5.65499	0.581	0.002000	0
Pfam-B_97239	Iso_dh	PB097239	PF00180	0.2	0.285714	5.65499	0.598	0.005000	0
Pfam-B_5898	Nramp	PB005898	PF01566	0.2	0.285714	5.65499	0.609	0.001000	0
Pfam-B_81879	CBFD_NFYB_HMF	PB081879	PF00808	0.2	0.285714	5.65499	0.589	0.003000	0
Pfam-B_5433	Glyco_hydro_16	PB005433	PF00722	0.2	0.285714	5.65499	0.628	0.000000	0
Ribosomal_S15	BSD	PF00312	PF03909	0.2	0.285714	5.65499	0.591	0.001000	0
Ribosomal_S7e	Mob1_phocein	PF01251	PF03637	0.2	0.285714	5.65499	0.599	0.003000	0
Pfam-B_87644	HMG_box	PB087644	PF00505	0.2	0.285714	5.65499	0.607	0.001000	0
Pfam-B_22658	IF-2B	PB022658	PF01008	0.2	0.285714	5.65499	0.589	0.001000	0
P53	P53	PF00870	PF00870	0.2	0.285714	5.65499	0.613	0.001000	1
Pterin_4a	IF-2B	PF01329	PF01008	0.2	0.285714	5.65499	0.604	0.003000	0
P5CR	IF-2B	PF01089	PF01008	0.2	0.285714	5.65499	0.581	0.006000	0
Gamma-BBH	Carb_anhydrase	PF03322	PF00194	0.2	0.285714	5.65499	0.606	0.002000	0
vATP-synt_AC39	G-alpha	PF01992	PF00503	0.2	0.285714	5.65499	0.594	0.003000	0
Ribosomal_S26e	Pfam-B_12574	PF01283	PB012574	0.2	0.285714	5.65499	0.601	0.001000	0
Pellino	Arrestin_N	PF04710	PF00339	0.2	0.285714	5.65499	0.577	0.002000	0
Pfam-B_11772	Lactamase_B	PB011772	PF00753	0.2	0.285714	5.65499	0.599	0.001000	0
TFIID_20kDa	DUF862	PF03847	PF05903	0.2	0.285714	5.65499	0.61	0.002000	0
Pfam-B_4887	Dynein_light	PB004887	PF01221	0.2	0.285714	5.65499	0.576	0.001000	0
SIR2	Gamma-thionin	PF02146	PF00304	0.2	0.285714	5.65499	0.593	0.001000	0
Pfam-B_2295	Pfam-B_17162	PB002295	PB017162	0.2	0.285714	5.65499	0.573	0.000000	0
Pfam-B_56361	Lactamase_B	PB056361	PF00753	0.2	0.285714	5.65499	0.624	0.000000	0
GrpE	CN_hydrolase	PF01025	PF00795	0.2	0.285714	5.65499	0.607	0.001000	0
vATP-synt_E	CN_hydrolase	PF01991	PF00795	0.2	0.285714	5.65499	0.611	0.000000	0
ODC_AZ	Exonuc_X-T	PF02100	PF00929	0.2	0.285714	5.65499	0.608	0.004000	0
zf-HIT	Profilin	PF04438	PF00235	0.2	0.285714	5.65499	0.592	0.006000	0
UPF0099	CBFD_NFYB_HMF	PF01981	PF00808	0.2	0.285714	5.65499	0.592	0.003000	0
Pfam-B_17923	Exonuc_X-T	PB017923	PF00929	0.2	0.285714	5.65499	0.621	0.003000	0
Ribosomal_L22e	FKBP_C	PF01776	PF00254	0.2	0.285714	5.65499	0.59	0.002000	0
Pfam-B_17162	CBFD_NFYB_HMF	PB017162	PF00808	0.2	0.285714	5.65499	0.581	0.000000	0
Pfam-B_24706	ADH_zinc_N	PB024706	PF00107	0.2	0.285714	5.65499	0.581	0.006000	0
Pfam-B_10432	FKBP_C	PB010432	PF00254	0.2	0.285714	5.65499	0.582	0.000000	0
PX	Pfam-B_8261	PF00787	PB008261	0.2	0.285714	5.65499	0.595	0.000000	0
Synaptobrevin	Ribosomal_L38e	PF00957	PF01781	0.2	0.285714	5.65499	0.6	0.002000	0
UPF0113	EMP24_GP25L	PF03657	PF01105	0.2	0.285714	5.65499	0.617	0.003000	0
Nop52	EMP24_GP25L	PF05997	PF01105	0.2	0.285714	5.65499	0.608	0.001000	0
GDA1_CD39	Aldedh	PF01150	PF00171	0.2	0.285714	5.65499	0.581	0.001000	0
Transaldolase	DSPc	PF00923	PF00782	0.2	0.285714	5.65499	0.586	0.004000	0
Pfam-B_6885	G-alpha	PB006885	PF00503	0.2	0.285714	5.65499	0.593	0.004000	0
Ribosomal_S2	ArsA_ATPase	PF00318	PF02374	0.2	0.285714	5.65499	0.604	0.003000	0
Ribosomal_L14	F_actin_cap_B	PF00238	PF01115	0.2	0.285714	5.65499	0.592	0.005000	0
ODC_AZ	NUDIX	PF02100	PF00293	0.2	0.285714	5.65499	0.605	0.001000	0
Pfam-B_18728	Exonuc_X-T	PB018728	PF00929	0.2	0.285714	5.65499	0.607	0.001000	0
SIR2	Pfam-B_17923	PF02146	PB017923	0.2	0.285714	5.65499	0.59	0.001000	0
Ribosomal_S26e	Pfam-B_2295	PF01283	PB002295	0.2	0.285714	5.65499	0.587	0.000000	0
Amidase_2	Amidase_2	PF01510	PF01510	0.2	0.285714	5.65499	0.596	0.002000	1
Pfam-B_974	MAM	PB000974	PF00629	0.2	0.285714	5.65499	0.601	0.002000	0
Propep_M14	Pfam-B_9713	PF02244	PB009713	0.2	0.285714	5.65499	0.588	0.000000	0
Diphthamide_syn	Diphthamide_syn	PF01866	PF01866	0.25	0.241968	5.63077	0.76296602	0.001000	0
YEATS	MOZ_SAS	PF03366	PF01853	0.25	0.19807	5.62483	0.83291379	0.002000	0
Pex24p	Pex24p	PF06398	PF06398	0.222222	0.223544	5.60574	0.75021041	0.000000	0
Pfam-B_6525	Pfam-B_1	PB006525	PB000001	0.015873	0.015811	5.52443	0.87919565	0.011000	0
PAX	Mtc	PF00292	PF03820	0.166667	0.25	5.52146	0.586	0.000000	0
Pfam-B_13984	Acyl_transf_3	PB013984	PF01757	0.166667	0.25	5.52146	0.621	0.001000	0
Tektin	Pfam-B_13984	PF03148	PB013984	0.166667	0.25	5.52146	0.596	0.001000	0
CIDE-N	AT_hook	PF02017	PF02178	0.166667	0.25	5.52146	0.607	0.001000	0
Cytochrom_C	4HBT	PF00034	PF03061	0.166667	0.25	5.52146	0.583	0.002000	0
NTF2	MBT	PF02136	PF02820	0.166667	0.25	5.52146	0.633	0.002000	0
Rad9	BRCT	PF04139	PF00533	0.166667	0.25	5.52146	0.61	0.000000	0
TB2_DP1_HVA22	Nsp1_C	PF03134	PF05064	0.166667	0.25	5.52146	0.573	0.001000	0
DUF408	Brix	PF04181	PF04427	0.166667	0.25	5.52146	0.56	0.000000	0
RNA_pol_Rpc34	PAX	PF05158	PF00292	0.166667	0.25	5.52146	0.595	0.001000	0
CBFB_NFYA	CBFB_NFYA	PF02045	PF02045	0.166667	0.25	5.52146	0.596	0.001000	0
Nucleoplasmin	Acyl_transf_3	PF03066	PF01757	0.166667	0.25	5.52146	0.596	0.002000	0
Pfam-B_4422	Pfam-B_20675	PB004422	PB020675	0.166667	0.25	5.52146	0.609	0.000000	0
Xan_ur_permease	SCP	PF00860	PF00188	0.166667	0.25	5.52146	0.605	0.001000	0
SCP	SAP18	PF00188	PF06487	0.166667	0.25	5.52146	0.618	0.000000	0
Pericardin_rpt	Ferritin	PF07054	PF00210	0.166667	0.25	5.52146	0.593	0.005000	0
SURF4	PBP	PF02077	PF01161	0.166667	0.25	5.52146	0.627	0.005000	0
Pfam-B_974	Mt_ATP-synt_D	PB000974	PF05873	0.166667	0.25	5.52146	0.595	0.000000	0
Pfam-B_8183	Amidase	PB008183	PF01425	0.166667	0.25	5.52146	0.581	0.004000	0
Prenyltrans	Innexin	PF00432	PF00876	0.166667	0.25	5.52146	0.587	0.006000	0
HEAT	Amidase	PF02985	PF01425	0.166667	0.25	5.52146	0.623	0.002000	0
Prenyltrans	CBFB_NFYA	PF00432	PF02045	0.166667	0.25	5.52146	0.607	0.001000	0
PAX	DUF833	PF00292	PF05742	0.166667	0.25	5.52146	0.586	0.000000	0
Sec1	Pfam-B_22658	PF00995	PB022658	0.166667	0.25	5.52146	0.607	0.001000	0
SBP_bac_3	BPD_transp_1	PF00497	PF00528	0.166667	0.25	5.52146	0.566	0.001000	0
Pfam-B_34113	Histone	PB034113	PF00125	0.166667	0.25	5.52146	0.613	0.001000	0
PGAM	Pfam-B_11772	PF00300	PB011772	0.166667	0.25	5.52146	0.636	0.003000	0
Tektin	14-3-3	PF03148	PF00244	0.166667	0.25	5.52146	0.602	0.008000	0
Tctex-1	PGAM	PF03645	PF00300	0.166667	0.25	5.52146	0.6	0.007000	0
MIR	DHFR_1	PF02815	PF00186	0.166667	0.25	5.52146	0.606	0.001000	0
FYVE	ACP53EA	PF01363	PF06313	0.166667	0.25	5.52146	0.606	0.000000	0
PAX	HABP4_PAI-RBP1	PF00292	PF04774	0.166667	0.25	5.52146	0.594	0.002000	0
TFIID_20kDa	PfkB	PF03847	PF00294	0.166667	0.25	5.52146	0.595	0.005000	0
Ribosomal_S17	Phospholip_A2_2	PF00366	PF05826	0.166667	0.25	5.52146	0.604	0.002000	0
Ribosomal_L35Ae	PAX	PF01247	PF00292	0.166667	0.25	5.52146	0.578	0.001000	0
Sulfotransfer_1	Ribosomal_S17	PF00685	PF00366	0.166667	0.25	5.52146	0.59	0.001000	0
Ribosomal_L7Ae	AAR2	PF01248	PF05282	0.166667	0.25	5.52146	0.612	0.006000	0
Pfam-B_83467	Cys_Met_Meta_PP	PB083467	PF01053	0.166667	0.25	5.52146	0.587	0.004000	0
Spermine_synth	Spermine_synth	PF01564	PF01564	0.166667	0.25	5.52146	0.616	0.000000	1
Pfam-B_29854	CDC50	PB029854	PF03381	0.166667	0.25	5.52146	0.594	0.004000	0
Nrap	Brix	PF03813	PF04427	0.166667	0.25	5.52146	0.602	0.001000	0
Pfam-B_52661	Hist_deacetyl	PB052661	PF00850	0.166667	0.25	5.52146	0.625	0.004000	0
Pfam-B_29854	Auxin_eff	PB029854	PF03547	0.166667	0.25	5.52146	0.594	0.001000	0
Prenyltransf	Cys_Met_Meta_PP	PF01255	PF01053	0.166667	0.25	5.52146	0.587	0.003000	0
Rhomboid	Amidohydro_1	PF01694	PF01979	0.166667	0.25	5.52146	0.597	0.001000	0
ICL	ICL	PF00463	PF00463	0.166667	0.25	5.52146	0.588	0.001000	1
Pex14_N	G-alpha	PF04695	PF00503	0.166667	0.25	5.52146	0.608	0.001000	0
Pfam-B_30368	GMP_PDE_delta	PB030368	PF05351	0.166667	0.25	5.52146	0.592	0.003000	0
Pfam-B_200	Nnf1	PB000200	PF03980	0.166667	0.25	5.52146	0.602	0.002000	0
Pfam-B_9281	NAP	PB009281	PF00956	0.166667	0.25	5.52146	0.607	0.000000	0
PTS_2-RNA	Brix	PF01885	PF04427	0.166667	0.25	5.52146	0.591	0.003000	0
Pfam-B_9281	Amidase	PB009281	PF01425	0.166667	0.25	5.52146	0.613	0.002000	0
Pfam-B_9281	Pfam-B_62736	PB009281	PB062736	0.166667	0.25	5.52146	0.613	0.000000	0
Pfam-B_4884	Glyco_hydro_47	PB004884	PF01532	0.166667	0.25	5.52146	0.602	0.003000	0
Smg4_UPF3	MIF4G	PF03467	PF02854	0.166667	0.25	5.52146	0.588	0.000000	1
SNF5	ARID	PF04855	PF01388	0.166667	0.25	5.52146	0.595	0.000000	0
HisKA	AhpC-TSA	PF00512	PF00578	0.166667	0.25	5.52146	0.579	0.001000	0
Flagellin_N	AhpC-TSA	PF00669	PF00578	0.166667	0.25	5.52146	0.549	0.000000	0
Lactamase_B	Bac_rhodopsin	PF00753	PF01036	0.166667	0.25	5.52146	0.611	0.002000	0
Ribosomal_L38e	Glyco_transf_15	PF01781	PF01793	0.166667	0.25	5.52146	0.593	0.002000	0
Na_H_Exchanger	Leo1	PF00999	PF04004	0.166667	0.25	5.52146	0.6	0.001000	0
RTA1	ELO	PF04479	PF01151	0.166667	0.25	5.52146	0.606	0.001000	0
Folate_carrier	Actin	PF01770	PF00022	0.166667	0.25	5.52146	0.624	0.008000	0
zf-BED	Utp14	PF02892	PF04615	0.166667	0.25	5.52146	0.619	0.001000	0
Pfam-B_5433	HEAT_PBS	PB005433	PF03130	0.166667	0.25	5.52146	0.62	0.001000	0
Yip1	Pex24p	PF04893	PF06398	0.166667	0.25	5.52146	0.596	0.004000	0
Pfam-B_99707	Pfam-B_200	PB099707	PB000200	0.166667	0.25	5.52146	0.583	0.000000	0
SNF7	Pfam-B_62736	PF03357	PB062736	0.166667	0.25	5.52146	0.577	0.002000	0
Yippee	SPRY	PF03226	PF00622	0.166667	0.25	5.52146	0.601	0.004000	0
NDK	NDK	PF00334	PF00334	0.166667	0.25	5.52146	0.584	0.000000	1
SNF7	Mob1_phocein	PF03357	PF03637	0.166667	0.25	5.52146	0.619	0.003000	0
SNF7	Pfam-B_83450	PF03357	PB083450	0.166667	0.25	5.52146	0.594	0.000000	0
Glucosamine_iso	Amidohydro_1	PF01182	PF01979	0.166667	0.25	5.52146	0.616	0.001000	0
vATP-synt_AC39	MOZ_SAS	PF01992	PF01853	0.166667	0.25	5.52146	0.602	0.002000	0
GrpE	BAR	PF01025	PF03114	0.166667	0.25	5.52146	0.598	0.000000	0
Yip1	BSD	PF04893	PF03909	0.166667	0.25	5.52146	0.586	0.002000	0
SNF7	Formyl_trans_N	PF03357	PF00551	0.166667	0.25	5.52146	0.599	0.001000	0
TRAPP_Bet3	TRAPP_Bet3	PF04051	PF04051	0.166667	0.25	5.52146	0.59	0.003000	1
UPF0029	PIR	PF01205	PF00399	0.166667	0.25	5.52146	0.593	0.000000	0
vATP-synt_AC39	Carn_acyltransf	PF01992	PF00755	0.166667	0.25	5.52146	0.625	0.003000	0
Cation_efflux	Cation_efflux	PF01545	PF01545	0.166667	0.25	5.52146	0.598	0.001000	0
Pfam-B_62736	IF-2B	PB062736	PF01008	0.166667	0.25	5.52146	0.614	0.003000	0
UDPGT	Dynein_light	PF00201	PF01221	0.166667	0.25	5.52146	0.615	0.008000	0
G-alpha	ArsA_ATPase	PF00503	PF02374	0.166667	0.25	5.52146	0.583	0.012000	0
NOT2_3_5	F_actin_cap_B	PF04153	PF01115	0.166667	0.25	5.52146	0.611	0.002000	0
Pfam-B_35839	IF-2B	PB035839	PF01008	0.166667	0.25	5.52146	0.59	0.001000	0
Pfam-B_87329	HORMA	PB087329	PF02301	0.166667	0.25	5.52146	0.585	0.002000	0
TBP	HORMA	PF00352	PF02301	0.166667	0.25	5.52146	0.592	0.003000	0
DUF850	COesterase	PF05863	PF00135	0.166667	0.25	5.52146	0.619	0.003000	0
Ribosomal_S12	BIR	PF00164	PF00653	0.166667	0.25	5.52146	0.571	0.005000	0
Pfam-B_8912	Pfam-B_70836	PB008912	PB070836	0.166667	0.25	5.52146	0.606	0.000000	0
UPF0160	Pfam-B_8912	PF03690	PB008912	0.166667	0.25	5.52146	0.597	0.001000	0
TFIID_30kDa	SRF-TF	PF03540	PF00319	0.166667	0.25	5.52146	0.596	0.004000	0
Ran_BP1	Pfam-B_46575	PF00638	PB046575	0.166667	0.25	5.52146	0.563	0.000000	0
ACBP	ACBP	PF00887	PF00887	0.166667	0.25	5.52146	0.612	0.001000	1
Pfam-B_102961	7tm_1	PB102961	PF00001	0.1	0.134665	5.47569	0.4175	0.005000	0
Pkinase	Pfam-B_30053	PF00069	PB030053	0.028169	0.040597	5.45118	0.4235	0.005000	0
Pfam-B_17219	HSP70	PB017219	PF00012	0.4	0.224202	5.43255	0.62852045	0.005000	0
RA	Fip1	PF00788	PF05182	0.25	0.222309	5.40505	0.62736043	0.002000	0
LSM	DCP2	PF01423	PF05026	0.25	0.267175	5.40448	0.488	0.004000	0
SOH1	Aa_trans	PF05669	PF01490	0.142857	0.222222	5.40368	0.611	0.004000	0
NAP	CBFB_NFYA	PF00956	PF02045	0.142857	0.222222	5.40368	0.59	0.003000	0
APG12	Actin	PF04110	PF00022	0.142857	0.222222	5.40368	0.604	0.004000	0
Glutaredoxin	F_actin_cap_B	PF00462	PF01115	0.142857	0.222222	5.40368	0.587	0.003000	0
Yip1	DUF148	PF04893	PF02520	0.142857	0.222222	5.40368	0.584	0.003000	0
Pfam-B_5898	Pfam-B_5898	PB005898	PB005898	0.142857	0.222222	5.40368	0.624	0.000000	0
RNA_pol_Rpb8	DUF148	PF03870	PF02520	0.142857	0.222222	5.40368	0.592	0.001000	0
Ribosomal_L6e	Inositol_P	PF01159	PF00459	0.142857	0.222222	5.40368	0.57	0.001000	0
Ctr	ASC	PF04145	PF00858	0.142857	0.222222	5.40368	0.608	0.002000	0
GYF	Dynein_light	PF02213	PF01221	0.142857	0.222222	5.40368	0.611	0.002000	0
Vps52	IF-2B	PF04129	PF01008	0.142857	0.222222	5.40368	0.586	0.002000	0
Pfam-B_75870	Histone	PB075870	PF00125	0.142857	0.222222	5.40368	0.604	0.001000	0
CAP	Actin	PF01213	PF00022	0.142857	0.222222	5.40368	0.602	0.016000	0
Pfam-B_75870	KH_1	PB075870	PF00013	0.142857	0.222222	5.40368	0.591	0.000000	0
Pfam-B_65177	CBS	PB065177	PF00571	0.142857	0.222222	5.40368	0.598	0.001000	0
Ribosomal_S2	Ribosomal_S10	PF00318	PF00338	0.142857	0.222222	5.40368	0.597	0.004000	0
Pfam-B_67679	Actin	PB067679	PF00022	0.142857	0.222222	5.40368	0.604	0.007000	0
Thg1	CUE	PF04446	PF02845	0.142857	0.222222	5.40368	0.571	0.001000	0
TFIID_20kDa	TFIID-18kDa	PF03847	PF02269	0.142857	0.222222	5.40368	0.592	0.001000	0
Ribosomal_L38e	Aa_trans	PF01781	PF01490	0.142857	0.222222	5.40368	0.61	0.002000	0
Ribosomal_L6e	G-alpha	PF01159	PF00503	0.142857	0.222222	5.40368	0.582	0.007000	0
RNA_pol_Rpb8	dCMP_cyt_deam	PF03870	PF00383	0.142857	0.222222	5.40368	0.613	0.003000	0
MAS20	DUF148	PF02064	PF02520	0.142857	0.222222	5.40368	0.588	0.002000	0
Porin_3	ArsA_ATPase	PF01459	PF02374	0.142857	0.222222	5.40368	0.602	0.003000	0
MAT_Alpha1	Histone	PF04769	PF00125	0.142857	0.222222	5.40368	0.626	0.005000	0
Pfam-B_37571	KH_1	PB037571	PF00013	0.142857	0.222222	5.40368	0.569	0.000000	0
Pfam-B_21793	Arf	PB021793	PF00025	0.142857	0.222222	5.40368	0.597	0.007000	0
Pfam-B_21793	Pfam-B_19	PB021793	PB000019	0.142857	0.222222	5.40368	0.598	0.000000	0
Zip	4HBT	PF02535	PF03061	0.142857	0.222222	5.40368	0.598	0.003000	0
Ribosomal_L35Ae	Arf	PF01247	PF00025	0.142857	0.222222	5.40368	0.608	0.001000	0
Tctex-1	MA3	PF03645	PF02847	0.142857	0.222222	5.40368	0.604	0.001000	0
Pfam-B_29663	Pfam-B_19	PB029663	PB000019	0.142857	0.222222	5.40368	0.593	0.002000	0
Ribosomal_L22	NUDIX	PF00237	PF00293	0.142857	0.222222	5.40368	0.606	0.002000	0
Elongin_A	Brix	PF06881	PF04427	0.142857	0.222222	5.40368	0.579	0.002000	0
Ribosomal_S7	Ribosomal_S2	PF00177	PF00318	0.142857	0.222222	5.40368	0.584	0.004000	0
Nrap	KH_1	PF03813	PF00013	0.142857	0.222222	5.40368	0.616	0.002000	0
PGAM	Pfam-B_47808	PF00300	PB047808	0.142857	0.222222	5.40368	0.583	0.005000	0
Apc13p	Actin	PF05839	PF00022	0.142857	0.222222	5.40368	0.58	0.008000	0
DUF852	CUE	PF05871	PF02845	0.142857	0.222222	5.40368	0.611	0.000000	0
zf-Tim10_DDP	CybS	PF02953	PF05328	0.142857	0.222222	5.40368	0.604	0.002000	0
Serpin	HSP70	PF00079	PF00012	0.142857	0.222222	5.40368	0.609	0.004000	0
Tetraspannin	MED6	PF00335	PF04934	0.142857	0.222222	5.40368	0.588	0.002000	0
Porin_3	F_actin_cap_B	PF01459	PF01115	0.142857	0.222222	5.40368	0.578	0.005000	0
PAX	Acid_phosphat_A	PF00292	PF00328	0.142857	0.222222	5.40368	0.6	0.002000	0
zf-UBP	Adenylsucc_synt	PF02148	PF00709	0.142857	0.222222	5.40368	0.573	0.000000	0
PTPS	ArfGap	PF01242	PF01412	0.142857	0.222222	5.40368	0.58	0.001000	0
Pfam-B_50462	JmjC	PB050462	PF02373	0.142857	0.222222	5.40368	0.596	0.000000	0
NUDIX	ATP-synt_F	PF00293	PF01990	0.142857	0.222222	5.40368	0.582	0.003000	0
Nop52	Brix	PF05997	PF04427	0.142857	0.222222	5.40368	0.638	0.005000	0
Ribosomal_L3	Ribosomal_L1	PF00297	PF00687	0.142857	0.222222	5.40368	0.611	0.000000	0
Pfam-B_9477	PAX	PB009477	PF00292	0.142857	0.222222	5.40368	0.6	0.001000	0
Pfam-B_10735	Myosin_tail_1	PB010735	PF01576	0.142857	0.222222	5.40368	0.615	0.000000	0
PRA1	FYVE	PF03208	PF01363	0.222222	0.208564	5.39938	0.72880941	0.002000	0
zf-C2H2	Pfam-B_2394	PF00096	PB002394	0.019231	0.01465	5.39895	0.92564364	0.059000	0
CoA_trans	CoA_trans	PF01144	PF01144	0.2	0.195844	5.38899	0.75549784	0.005000	1
ubiquitin	F-box	PF00240	PF00646	0.012853	0.010019	5.37995	0.79963739	0.037000	0
TFIID_20kDa	Pfam-B_2668	PF03847	PB002668	0.181818	0.184053	5.37298	0.75716849	0.001000	0
Sas10_Utp3	Pkinase	PF04000	PF00069	0.009852	0.014634	5.36671	0.834	0.031000	0
zf-C2H2	Mss4	PF00096	PF04421	0.009615	0.014286	5.31852	0.848	0.053000	0
CBFD_NFYB_HMF	CBFB_NFYA	PF00808	PF02045	0.25	0.184699	5.31777	0.8134963	0.002000	0
Ribosomal_S2	Ribosomal_S17	PF00318	PF00366	0.125	0.2	5.29832	0.61	0.004000	0
Translin	Cofilin_ADF	PF01997	PF00241	0.125	0.2	5.29832	0.589	0.003000	0
PBP	Not3	PF01161	PF04065	0.125	0.2	5.29832	0.574	0.003000	0
TFIID_20kDa	CSD	PF03847	PF00313	0.125	0.2	5.29832	0.626	0.001000	0
FYRN	Bromodomain	PF05964	PF00439	0.125	0.2	5.29832	0.616	0.000000	0
Pfam-B_22640	Exo_endo_phos	PB022640	PF03372	0.125	0.2	5.29832	0.619	0.002000	0
Pfam-B_42561	Bromodomain	PB042561	PF00439	0.125	0.2	5.29832	0.616	0.001000	0
SIR2	F_actin_cap_B	PF02146	PF01115	0.125	0.2	5.29832	0.598	0.000000	0
Annexin	14-3-3	PF00191	PF00244	0.125	0.2	5.29832	0.605	0.012000	0
Hist_deacetyl	F_actin_cap_B	PF00850	PF01115	0.125	0.2	5.29832	0.602	0.008000	0
Sprouty	Asp	PF05210	PF00026	0.125	0.2	5.29832	0.613	0.001000	0
Calreticulin	Acyl_transf_3	PF00262	PF01757	0.125	0.2	5.29832	0.604	0.003000	0
UCR_TM	SIR2	PF02921	PF02146	0.125	0.2	5.29832	0.578	0.001000	0
Pro_isomerase	Pfam-B_17162	PF00160	PB017162	0.125	0.2	5.29832	0.591	0.004000	0
Chorion_3	Asp	PF05387	PF00026	0.125	0.2	5.29832	0.587	0.003000	0
Ribosomal_L3	Ribosomal_L23	PF00297	PF00276	0.125	0.2	5.29832	0.576	0.000000	0
Ribosomal_L4	Ribosomal_L3	PF00573	PF00297	0.125	0.2	5.29832	0.577	0.004000	0
Polyketide_cyc	Pfam-B_17	PF03364	PB000017	0.125	0.2	5.29832	0.616	0.001000	0
Ribosomal_L32e	Peptidase_M14	PF01655	PF00246	0.125	0.2	5.29832	0.606	0.000000	0
SCP	Pfam-B_2394	PF00188	PB002394	0.125	0.2	5.29832	0.607	0.004000	0
Serendipity_A	Cpn60_TCP1	PF05482	PF00118	0.125	0.2	5.29832	0.593	0.004000	0
Ribosomal_S11	Lactamase_B	PF00411	PF00753	0.125	0.2	5.29832	0.596	0.000000	0
SH3BP5	Pfam-B_17	PF05276	PB000017	0.125	0.2	5.29832	0.625	0.002000	0
E1_dh	COX5A	PF00676	PF02284	0.125	0.2	5.29832	0.582	0.000000	0
RasGEF	P21-Arc	PF00617	PF04062	0.125	0.2	5.29832	0.601	0.001000	0
SKN1	Adap_comp_sub	PF03935	PF00928	0.125	0.2	5.29832	0.61	0.001000	0
Ribosomal_S2	14-3-3	PF00318	PF00244	0.125	0.2	5.29832	0.607	0.009000	0
UAF_Rrn10	Adaptin_N	PF05234	PF01602	0.125	0.2	5.29832	0.565	0.000000	0
vATP-synt_AC39	KE2	PF01992	PF01920	0.125	0.2	5.29832	0.604	0.000000	0
IF4E	CBFB_NFYA	PF01652	PF02045	0.125	0.2	5.29832	0.581	0.003000	0
Nucleoporin	HORMA	PF03177	PF02301	0.125	0.2	5.29832	0.603	0.006000	0
RA	APG6	PF00788	PF04111	0.125	0.2	5.29832	0.598	0.000000	0
Glyco_transf_20	Ctr	PF00982	PF04145	0.125	0.2	5.29832	0.585	0.000000	0
Pfam-B_44336	DUF290	PB044336	PF01060	0.125	0.2	5.29832	0.598	0.001000	0
SUI1	Aminotran_3	PF01253	PF00202	0.125	0.2	5.29832	0.58	0.002000	0
SUI1	Glyco_transf_20	PF01253	PF00982	0.125	0.2	5.29832	0.587	0.000000	0
Pfam-B_6354	adh_short	PB006354	PF00106	0.125	0.2	5.29832	0.594	0.011000	0
Pro_isomerase	Pfam-B_18104	PF00160	PB018104	0.125	0.2	5.29832	0.589	0.003000	0
Ribosomal_60s	Endonuclease_NS	PF00428	PF01223	0.125	0.2	5.29832	0.578	0.004000	0
TCTP	SAP	PF00838	PF02037	0.125	0.2	5.29832	0.586	0.000000	0
V-SNARE	Ribosomal_L6	PF05008	PF00347	0.125	0.2	5.29832	0.596	0.002000	0
Glycogen_syn	14-3-3	PF05693	PF00244	0.125	0.2	5.29832	0.628	0.014000	0
PP-binding	HisKA	PF00550	PF00512	0.125	0.2	5.29832	0.603	0.002000	0
CUE	ArsA_ATPase	PF02845	PF02374	0.125	0.2	5.29832	0.612	0.002000	0
Ribosomal_L7Ae	DUF171	PF01248	PF02598	0.125	0.2	5.29832	0.612	0.007000	0
DS	Adaptin_N	PF01916	PF01602	0.125	0.2	5.29832	0.591	0.001000	0
Pfam-B_34461	ADH_zinc_N	PB034461	PF00107	0.125	0.2	5.29832	0.584	0.018000	0
Pkinase	Pfam-B_56415	PF00069	PB056415	0.014019	0.013972	5.27717	0.88485864	0.052000	0
Pkinase	Pfam-B_85010	PF00069	PB085010	0.009346	0.013889	5.26218	0.831	0.048000	0
Pkinase	Pfam-B_68547	PF00069	PB068547	0.009346	0.013889	5.26218	0.85	0.057000	0
Pfam-B_13078	Brix	PB013078	PF04427	0.153846	0.16	5.25649	0.76688061	0.001000	0
SH3_1	Pfam-B_18104	PF00018	PB018104	0.416667	0.143317	5.24048	0.99935287	0.001000	0
Peptidase_M17	Peptidase_M17	PF00883	PF00883	0.166667	0.165228	5.23944	0.70263781	0.001000	1
Synaptobrevin	MAP1_LC3	PF00957	PF02991	0.111111	0.181818	5.20301	0.58	0.006000	0
Pfam-B_12286	Exonuc_X-T	PB012286	PF00929	0.111111	0.181818	5.20301	0.602	0.006000	0
SNF7	SNF7	PF03357	PF03357	0.111111	0.181818	5.20301	0.602	0.002000	0
SNF7	DUF468	PF03357	PF04318	0.111111	0.181818	5.20301	0.6	0.001000	0
SNF7	NOT2_3_5	PF03357	PF04153	0.111111	0.181818	5.20301	0.599	0.000000	0
PAP2	Cation_efflux	PF01569	PF01545	0.111111	0.181818	5.20301	0.593	0.000000	0
ZZ	SSB	PF00569	PF00436	0.111111	0.181818	5.20301	0.629	0.001000	0
Flavoprotein	CK_II_beta	PF02441	PF01214	0.111111	0.181818	5.20301	0.613	0.001000	0
IF-2B	Copper-fist	PF01008	PF00649	0.111111	0.181818	5.20301	0.611	0.010000	0
Ribosomal_S2	NUDIX	PF00318	PF00293	0.111111	0.181818	5.20301	0.609	0.008000	0
Globin	CK_II_beta	PF00042	PF01214	0.111111	0.181818	5.20301	0.606	0.012000	0
RhoGAP	Pellino	PF00620	PF04710	0.111111	0.181818	5.20301	0.6	0.004000	0
Ribosomal_L34e	PALP	PF01199	PF00291	0.111111	0.181818	5.20301	0.616	0.006000	0
Pfam-B_20188	dsrm	PB020188	PF00035	0.111111	0.181818	5.20301	0.596	0.000000	0
Ribosomal_S8	Cofilin_ADF	PF00410	PF00241	0.111111	0.181818	5.20301	0.607	0.005000	0
zf-BED	Ribosomal_S10	PF02892	PF00338	0.111111	0.181818	5.20301	0.584	0.003000	0
Robl_LC7	Glyco_hydro_18	PF03259	PF00704	0.111111	0.181818	5.20301	0.609	0.003000	0
Nicastrin	HSP20	PF05450	PF00011	0.111111	0.181818	5.20301	0.605	0.002000	0
Ribosomal_L1	NUDIX	PF00687	PF00293	0.111111	0.181818	5.20301	0.61	0.003000	0
RINT1_TIP1	Exonuc_X-T	PF04437	PF00929	0.111111	0.181818	5.20301	0.602	0.000000	0
Ribosomal_L13e	Exonuc_X-T	PF01294	PF00929	0.111111	0.181818	5.20301	0.612	0.004000	0
Serendipity_A	HSP20	PF05482	PF00011	0.111111	0.181818	5.20301	0.587	0.004000	0
Pfam-B_11772	HSP20	PB011772	PF00011	0.111111	0.181818	5.20301	0.602	0.003000	0
Skp1_POZ	Ribosomal_S26e	PF03931	PF01283	0.111111	0.181818	5.20301	0.615	0.002000	0
Ribosomal_L22	Lactamase_B	PF00237	PF00753	0.111111	0.181818	5.20301	0.616	0.003000	0
Ribosomal_S25	Iso_dh	PF03297	PF00180	0.111111	0.181818	5.20301	0.58	0.006000	0
PDEase_I	Aa_trans	PF00233	PF01490	0.111111	0.181818	5.20301	0.602	0.003000	0
FecCD	ABC_tran	PF01032	PF00005	0.111111	0.181818	5.20301	0.61	0.002000	1
MIP	MIP	PF00230	PF00230	0.111111	0.181818	5.20301	0.61	0.002000	0
Pfam-B_86789	Cpn60_TCP1	PB086789	PF00118	0.111111	0.181818	5.20301	0.608	0.002000	0
AIRS_C	AIRS_C	PF02769	PF02769	0.111111	0.181818	5.20301	0.613	0.000000	1
ATP-synt_C	ATP-synt	PF00137	PF00231	0.111111	0.181818	5.20301	0.578	0.010000	0
Bul1_N	Bul1_C	PF04425	PF04426	0.111111	0.181818	5.20301	0.6	0.000000	0
Pfam-B_5433	HSF_DNA-bind	PB005433	PF00447	0.111111	0.181818	5.20301	0.592	0.005000	0
Pfam-B_9281	Bul1_N	PB009281	PF04425	0.111111	0.181818	5.20301	0.592	0.000000	0
SPC12	Exo_endo_phos	PF06645	PF03372	0.111111	0.181818	5.20301	0.597	0.002000	0
RTA1	Pfam-B_9281	PF04479	PB009281	0.111111	0.181818	5.20301	0.627	0.001000	0
Ribosomal_S2	HSF_DNA-bind	PF00318	PF00447	0.111111	0.181818	5.20301	0.604	0.003000	0
Iso_dh	HMG_CoA_synt	PF00180	PF01154	0.111111	0.181818	5.20301	0.626	0.007000	0
zf-Tim10_DDP	Pfam-B_371	PF02953	PB000371	0.111111	0.181818	5.20301	0.592	0.002000	0
ubiquitin	DUF77	PF00240	PF01910	0.111111	0.181818	5.20301	0.613	0.001000	0
Rhodanese	Pfam-B_65439	PF00581	PB065439	0.111111	0.181818	5.20301	0.598	0.001000	0
V-SNARE	Synaptobrevin	PF05008	PF00957	0.176471	0.137524	5.15218	0.77063177	0.001000	1
Citrate_synt	Citrate_synt	PF00285	PF00285	0.181818	0.167899	5.13628	0.71312884	0.001000	1
HMG_box	Actin	PF00505	PF00022	0.012658	0.012752	5.1191	0.88304519	0.088000	0
Pyrophosphatase	IF-2B	PF00719	PF01008	0.1	0.166667	5.116	0.608	0.001000	0
Peptidase_M24	Mss4	PF00557	PF04421	0.1	0.166667	5.116	0.581	0.000000	0
Pfam-B_13078	Adap_comp_sub	PB013078	PF00928	0.1	0.166667	5.116	0.58	0.009000	0
SOH1	Pfam-B_200	PF05669	PB000200	0.1	0.166667	5.116	0.608	0.002000	0
Ribosomal_L6	ATP-synt_C	PF00347	PF00137	0.1	0.166667	5.116	0.618	0.011000	0
vATP-synt_AC39	Aldedh	PF01992	PF00171	0.1	0.166667	5.116	0.62	0.003000	0
vATP-synt_AC39	CBFD_NFYB_HMF	PF01992	PF00808	0.1	0.166667	5.116	0.605	0.006000	0
CKS	CBM_14	PF01111	PF01607	0.1	0.166667	5.116	0.591	0.011000	0
Pfam-B_35839	Arf	PB035839	PF00025	0.1	0.166667	5.116	0.605	0.003000	0
Pfam-B_8183	2-Hacid_dh	PB008183	PF00389	0.1	0.166667	5.116	0.581	0.000000	0
UbiA	SAP	PF01040	PF02037	0.1	0.166667	5.116	0.616	0.001000	0
DUF1241	Ank	PF06840	PF00023	0.1	0.166667	5.116	0.614	0.004000	0
Pfam-B_42139	Ferric_reduct	PB042139	PF01794	0.1	0.166667	5.116	0.586	0.000000	0
TSC22	Exo_endo_phos	PF01166	PF03372	0.1	0.166667	5.116	0.603	0.003000	0
COG6	CBFD_NFYB_HMF	PF06419	PF00808	0.1	0.166667	5.116	0.595	0.007000	0
TFIIF_alpha	Ribosomal_L7Ae	PF05793	PF01248	0.1	0.166667	5.116	0.595	0.004000	0
A1pp	7tm_1	PF01661	PF00001	0.1	0.166667	5.116	0.568	0.010000	0
UPF0103	Ribosomal_L7Ae	PF01875	PF01248	0.1	0.166667	5.116	0.616	0.006000	0
SIR2	MSSP	PF02146	PF03940	0.1	0.166667	5.116	0.578	0.006000	0
MSSP	Exonuc_X-T	PF03940	PF00929	0.1	0.166667	5.116	0.603	0.002000	0
Pfam-B_51549	HMG_box	PB051549	PF00505	0.1	0.166667	5.116	0.635	0.008000	0
SSB	Exo_endo_phos	PF00436	PF03372	0.1	0.166667	5.116	0.586	0.009000	0
Response_reg	CheZ	PF00072	PF04344	0.1	0.166667	5.116	0.595	0.001000	0
Chorion_3	Aldedh	PF05387	PF00171	0.1	0.166667	5.116	0.603	0.005000	0
Exonuc_X-T	DUF862	PF00929	PF05903	0.1	0.166667	5.116	0.609	0.006000	0
UPF0005	Steroid_dh	PF01027	PF02544	0.1	0.166667	5.116	0.612	0.003000	0
Fork_head	CoA_trans	PF00250	PF01144	0.1	0.166667	5.116	0.601	0.004000	0
SURF4	Pfam-B_200	PF02077	PB000200	0.1	0.166667	5.116	0.595	0.003000	0
HlyIII	CBFD_NFYB_HMF	PF03006	PF00808	0.1	0.166667	5.116	0.576	0.002000	0
SHMT	Pfam-B_15174	PF00464	PB015174	0.1	0.166667	5.116	0.628	0.000000	0
Pfam-B_17219	Exo_endo_phos	PB017219	PF03372	0.1	0.166667	5.116	0.617	0.000000	0
Pro_isomerase	Ndr	PF00160	PF03096	0.1	0.166667	5.116	0.62	0.006000	0
TAFII28	CBFD_NFYB_HMF	PF04719	PF00808	0.1	0.166667	5.116	0.603	0.005000	0
Pfam-B_32965	7tm_1	PB032965	PF00001	0.1	0.166667	5.116	0.61	0.005000	0
VWC	BIR	PF00093	PF00653	0.1	0.166667	5.116	0.584	0.003000	0
Translin	PX	PF01997	PF00787	0.1	0.166667	5.116	0.601	0.003000	0
Ribosomal_L7Ae	Rcd1	PF01248	PF04078	0.1	0.166667	5.116	0.606	0.008000	0
Pfam-B_19	ArsA_ATPase	PB000019	PF02374	0.1	0.166667	5.116	0.588	0.001000	0
Pfam-B_5912	Exo_endo_phos	PB005912	PF03372	0.1	0.166667	5.116	0.569	0.001000	0
Pfam-B_19	F_actin_cap_B	PB000019	PF01115	0.1	0.166667	5.116	0.603	0.001000	0
Ribosomal_L35Ae	7tm_1	PF01247	PF00001	0.1	0.166667	5.116	0.593	0.004000	0
UPF0121	Exo_endo_phos	PF03661	PF03372	0.1	0.166667	5.116	0.637	0.003000	0
TFIIA	Ribosomal_L7Ae	PF03153	PF01248	0.1	0.166667	5.116	0.595	0.008000	0
Pfam-B_28062	G-patch	PB028062	PF01585	0.1	0.166667	5.116	0.619	0.002000	0
TIL	Dynein_light	PF01826	PF01221	0.1	0.166667	5.116	0.591	0.002000	0
UPF0005	Sec1	PF01027	PF00995	0.1	0.166667	5.116	0.588	0.012000	0
MAP1_LC3	14-3-3	PF02991	PF00244	0.1	0.166667	5.116	0.603	0.012000	0
Ribosomal_S26e	7tm_1	PF01283	PF00001	0.1	0.166667	5.116	0.623	0.015000	0
TH1	7tm_1	PF04858	PF00001	0.1	0.166667	5.116	0.599	0.005000	0
P53	HMG_box	PF00870	PF00505	0.1	0.166667	5.116	0.587	0.010000	0
PX	Pfam-B_4422	PF00787	PB004422	0.1	0.166667	5.116	0.578	0.001000	0
ORC2	7tm_1	PF04084	PF00001	0.1	0.166667	5.116	0.61	0.003000	0
Pfam-B_19	Bcl-2	PB000019	PF00452	0.1	0.166667	5.116	0.591	0.002000	0
Sas10_Utp3	2-Hacid_dh_C	PF04000	PF02826	0.1	0.166667	5.116	0.594	0.001000	0
Pfam-B_92937	Iso_dh	PB092937	PF00180	0.1	0.166667	5.116	0.598	0.003000	0
Yip1	GAS1	PF04893	PF03198	0.1	0.166667	5.116	0.606	0.002000	0
Ran_BP1	NTF2	PF00638	PF02136	0.125	0.131897	5.11334	0.62867476	0.003000	0
Homeobox	CBM_14	PF00046	PF01607	0.010526	0.00511	5.0899	0.99878654	0.064000	0
zf-C2H2	Ribosomal_S26e	PF00096	PF01283	0.012605	0.012554	5.06052	0.84633758	0.099000	0
HSP70	HSP70	PF00012	PF00012	0.008403	0.0125	5.05146	0.838	0.050000	1
Sod_Cu	FKBP_C	PF00080	PF00254	0.090909	0.153846	5.03595	0.588	0.000000	0
Ubie_methyltran	CBS	PF01209	PF00571	0.090909	0.153846	5.03595	0.607	0.001000	0
Pfam-B_200	FBPase	PB000200	PF00316	0.090909	0.153846	5.03595	0.581	0.001000	0
IF-2B	BIR	PF01008	PF00653	0.090909	0.153846	5.03595	0.583	0.003000	0
DJ-1_PfpI	7tm_1	PF01965	PF00001	0.090909	0.153846	5.03595	0.586	0.003000	0
GDI	FKBP_C	PF00996	PF00254	0.090909	0.153846	5.03595	0.605	0.004000	0
MRG	Hist_deacetyl	PF05712	PF00850	0.090909	0.153846	5.03595	0.604	0.005000	0
Pfam-B_94901	7tm_1	PB094901	PF00001	0.090909	0.153846	5.03595	0.588	0.006000	0
Pfam-B_5433	Lactamase_B	PB005433	PF00753	0.090909	0.153846	5.03595	0.594	0.002000	0
IF4E	CBS	PF01652	PF00571	0.090909	0.153846	5.03595	0.594	0.001000	0
Ribosomal_60s	F_actin_cap_B	PF00428	PF01115	0.090909	0.153846	5.03595	0.602	0.005000	0
RNA_pol_Rpb6	HSP20	PF01192	PF00011	0.090909	0.153846	5.03595	0.603	0.025000	0
Sua5_yciO_yrdC	Arrestin_N	PF01300	PF00339	0.090909	0.153846	5.03595	0.587	0.000000	0
G-alpha	ATP-synt_D	PF00503	PF01813	0.090909	0.153846	5.03595	0.61	0.013000	0
Pfam-B_4887	AT_hook	PB004887	PF02178	0.090909	0.153846	5.03595	0.62	0.000000	0
RasGEF	MRG	PF00617	PF05712	0.090909	0.153846	5.03595	0.592	0.002000	0
Pfam-B_5052	KOW	PB005052	PF00467	0.090909	0.153846	5.03595	0.608	0.002000	0
Ribosomal_60s	COX5A	PF00428	PF02284	0.090909	0.153846	5.03595	0.603	0.001000	0
Ribosomal_L31e	PP2C	PF01198	PF00481	0.090909	0.153846	5.03595	0.617	0.000000	0
Ammonium_transp	Ammonium_transp	PF00909	PF00909	0.090909	0.153846	5.03595	0.599	0.002000	0
tRNA_bind	tRNA_bind	PF01588	PF01588	0.090909	0.153846	5.03595	0.583	0.000000	1
RNA_pol_Rpb4	HSP20	PF03874	PF00011	0.090909	0.153846	5.03595	0.617	0.008000	0
Pfam-B_8778	FYVE	PB008778	PF01363	0.090909	0.153846	5.03595	0.616	0.003000	0
SOH1	GTP_CDC	PF05669	PF00735	0.090909	0.153846	5.03595	0.593	0.003000	0
Cytochrom_C	Cofilin_ADF	PF00034	PF00241	0.090909	0.153846	5.03595	0.595	0.004000	0
Pfam-B_41579	HSP20	PB041579	PF00011	0.090909	0.153846	5.03595	0.602	0.004000	0
PWWP	CBFB_NFYA	PF00855	PF02045	0.090909	0.153846	5.03595	0.613	0.000000	0
Inositol_P	Dynein_light	PF00459	PF01221	0.090909	0.153846	5.03595	0.584	0.003000	0
Fer2	ArsA_ATPase	PF00111	PF02374	0.090909	0.153846	5.03595	0.596	0.004000	0
Cpn60_TCP1	Cpn10	PF00118	PF00166	0.153846	0.147499	5.034	0.76143983	0.015000	1
Peptidase_M18	Histone	PF02127	PF00125	0.142857	0.141339	5.02882	0.74556219	0.005000	0
Pfam-B_35839	Histone	PB035839	PF00125	0.142857	0.141339	5.02882	0.75363041	0.004000	0
Thioredoxin	Pfam-B_8261	PF00085	PB008261	0.153846	0.146582	5.02611	0.7336415	0.000000	0
ubiquitin	Pfam-B_22423	PF00240	PB022423	0.083333	0.142857	4.96184	0.587	0.006000	0
Methylase_M	Flg_bb_rod	PF02506	PF00460	0.083333	0.142857	4.96184	0.579	0.000000	0
Tim17	Porin_3	PF02466	PF01459	0.083333	0.142857	4.96184	0.605	0.000000	0
Nup84_Nup100	ECH	PF04121	PF00378	0.083333	0.142857	4.96184	0.61	0.003000	0
Sec1	Pfam-B_9281	PF00995	PB009281	0.083333	0.142857	4.96184	0.616	0.003000	0
Sec1	Pfam-B_45528	PF00995	PB045528	0.083333	0.142857	4.96184	0.606	0.004000	0
IBN_N	DUF602	PF03810	PF04641	0.083333	0.142857	4.96184	0.574	0.000000	0
Ribosomal_60s	Peptidase_M17	PF00428	PF00883	0.083333	0.142857	4.96184	0.591	0.006000	0
Glyco_transf_22	EMP24_GP25L	PF03901	PF01105	0.083333	0.142857	4.96184	0.591	0.001000	0
Ribosomal_L3	PBP	PF00297	PF01161	0.083333	0.142857	4.96184	0.612	0.003000	0
UQ_con	UCR_14kD	PF00179	PF02271	0.083333	0.142857	4.96184	0.616	0.003000	0
zf-HIT	PP-binding	PF04438	PF00550	0.083333	0.142857	4.96184	0.613	0.004000	0
ARID	Adap_comp_sub	PF01388	PF00928	0.083333	0.142857	4.96184	0.602	0.003000	0
SPRY	IF4E	PF00622	PF01652	0.083333	0.142857	4.96184	0.592	0.004000	0
TFIID_20kDa	Pfam-B_2295	PF03847	PB002295	0.083333	0.142857	4.96184	0.6	0.000000	0
Skp1_POZ	Ribosomal_S8	PF03931	PF00410	0.083333	0.142857	4.96184	0.616	0.001000	0
Skp1_POZ	Ribosomal_S9	PF03931	PF00380	0.083333	0.142857	4.96184	0.599	0.001000	0
Pfam-B_21793	IBN_N	PB021793	PF03810	0.083333	0.142857	4.96184	0.594	0.000000	0
Ribosomal_L23	IF-2B	PF00276	PF01008	0.083333	0.142857	4.96184	0.595	0.007000	0
Ribosomal_L7Ae	Nucleoplasmin	PF01248	PF03066	0.083333	0.142857	4.96184	0.568	0.005000	0
Pfam-B_40006	IBN_N	PB040006	PF03810	0.083333	0.142857	4.96184	0.601	0.000000	0
Pfam-B_12534	Mito_carr	PB012534	PF00153	0.083333	0.142857	4.96184	0.621	0.009000	0
Ribosomal_L35Ae	Actin	PF01247	PF00022	0.083333	0.142857	4.96184	0.616	0.002000	0
Ribosomal_L22	Hexapep	PF00237	PF00132	0.083333	0.142857	4.96184	0.587	0.003000	0
Pfam-B_17162	Actin	PB017162	PF00022	0.083333	0.142857	4.96184	0.598	0.005000	0
SPRY	Pfam-B_447	PF00622	PB000447	0.083333	0.142857	4.96184	0.607	0.002000	0
vATP-synt_AC39	Arf	PF01992	PF00025	0.083333	0.142857	4.96184	0.607	0.008000	0
RRF	ECH	PF01765	PF00378	0.083333	0.142857	4.96184	0.568	0.006000	0
RCSD	Pfam-B_81034	PF05177	PB081034	0.083333	0.142857	4.96184	0.594	0.001000	0
Pfam-B_347	A_deaminase	PB000347	PF00962	0.083333	0.142857	4.96184	0.595	0.001000	0
SUI1	polyprenyl_synt	PF01253	PF00348	0.083333	0.142857	4.96184	0.608	0.002000	0
Pfam-B_347	Cullin	PB000347	PF00888	0.083333	0.142857	4.96184	0.59	0.002000	0
Pfam-B_87329	Brix	PB087329	PF04427	0.083333	0.142857	4.96184	0.613	0.003000	0
UQ_con	DNA_pol_V	PF00179	PF04931	0.083333	0.142857	4.96184	0.605	0.002000	0
Glycos_transf_2	BSD	PF00535	PF03909	0.083333	0.142857	4.96184	0.584	0.000000	0
Porin_3	Cullin	PF01459	PF00888	0.083333	0.142857	4.96184	0.637	0.013000	0
UQ_con	Pfam-B_75870	PF00179	PB075870	0.083333	0.142857	4.96184	0.608	0.011000	0
IF-2B	ATP_bind_1	PF01008	PF03029	0.083333	0.142857	4.96184	0.604	0.004000	0
NTP_transferase	NTP_transferase	PF00483	PF00483	0.12	0.093993	4.9346	0.59619033	0.002000	1
4HBT	4HBT	PF03061	PF03061	0.142857	0.133424	4.89506	0.62577895	0.001000	1
ubiquitin	P53	PF00240	PF00870	0.076923	0.133333	4.89285	0.624	0.013000	0
Pfam-B_6259	Hydrolase	PB006259	PF00702	0.076923	0.133333	4.89285	0.584	0.001000	0
Pfam-B_3753	Histone	PB003753	PF00125	0.076923	0.133333	4.89285	0.618	0.005000	0
FAD_binding_2	DAHP_synth_1	PF00890	PF00793	0.076923	0.133333	4.89285	0.613	0.000000	0
HesB	Fer2	PF01521	PF00111	0.076923	0.133333	4.89285	0.613	0.002000	0
PfkB	PfkB	PF00294	PF00294	0.076923	0.133333	4.89285	0.612	0.005000	1
Thioredoxin	Pfam-B_5518	PF00085	PB005518	0.076923	0.133333	4.89285	0.594	0.001000	0
Dynein_light	Cofilin_ADF	PF01221	PF00241	0.076923	0.133333	4.89285	0.588	0.007000	0
Surp	Ferritin	PF01805	PF00210	0.076923	0.133333	4.89285	0.593	0.001000	0
Pfam-B_10735	LSM	PB010735	PF01423	0.076923	0.133333	4.89285	0.594	0.012000	0
Ribosomal_L14	FA_desaturase	PF00238	PF00487	0.076923	0.133333	4.89285	0.603	0.004000	0
LSM	DUF101	PF01423	PF01951	0.076923	0.133333	4.89285	0.593	0.005000	0
SH3BP5	Hydrolase	PF05276	PF00702	0.076923	0.133333	4.89285	0.584	0.006000	0
SKIP_SNW	PGAM	PF02731	PF00300	0.076923	0.133333	4.89285	0.614	0.002000	0
Porin_3	HORMA	PF01459	PF02301	0.076923	0.133333	4.89285	0.587	0.014000	0
Histone	Endosulfine	PF00125	PF04667	0.076923	0.133333	4.89285	0.6	0.002000	0
FKBP_C	DHO_dh	PF00254	PF01180	0.076923	0.133333	4.89285	0.57	0.001000	0
F_bP_aldolase	Cpn60_TCP1	PF01116	PF00118	0.076923	0.133333	4.89285	0.603	0.028000	0
Pfam-B_89804	efhand	PB089804	PF00036	0.076923	0.133333	4.89285	0.608	0.010000	0
PEMT	efhand	PF04191	PF00036	0.076923	0.133333	4.89285	0.596	0.009000	0
Pfam-B_83309	efhand	PB083309	PF00036	0.076923	0.133333	4.89285	0.579	0.011000	0
Pfam-B_100738	efhand	PB100738	PF00036	0.076923	0.133333	4.89285	0.613	0.007000	0
SOH1	Histone	PF05669	PF00125	0.076923	0.133333	4.89285	0.585	0.005000	0
Pfam-B_49502	HSP70	PB049502	PF00012	0.076923	0.133333	4.89285	0.595	0.004000	0
Thi4	efhand	PF01946	PF00036	0.076923	0.133333	4.89285	0.625	0.016000	0
ShTK	ArsA_ATPase	PF01549	PF02374	0.076923	0.133333	4.89285	0.603	0.003000	0
ABC_tran	ABC_tran	PF00005	PF00005	0.007463	0.005022	4.8612	0.98444105	0.031000	1
Pfam-B_14705	G-alpha	PB014705	PF00503	0.5	0.494767	4.85149	0.417	0.005000	0
Proteasome	Pfam-B_99113	PF00227	PB099113	0.071429	0.125	4.82831	0.608	0.000000	0
Proteasome	Pfam-B_11708	PF00227	PB011708	0.071429	0.125	4.82831	0.586	0.008000	0
Pfam-B_42139	Histone	PB042139	PF00125	0.071429	0.125	4.82831	0.616	0.009000	0
Sec1	Asparaginase	PF00995	PF00710	0.071429	0.125	4.82831	0.608	0.005000	0
Pfam-B_14974	KH_1	PB014974	PF00013	0.071429	0.125	4.82831	0.601	0.002000	0
KH_1	DUF171	PF00013	PF02598	0.071429	0.125	4.82831	0.59	0.002000	0
SRP1_TIP1	Pterin_4a	PF00660	PF01329	0.071429	0.125	4.82831	0.583	0.003000	0
Sprouty	CRAL_TRIO	PF05210	PF00650	0.071429	0.125	4.82831	0.595	0.002000	0
Na_K-ATPase	NAC	PF00287	PF01849	0.071429	0.125	4.82831	0.592	0.001000	0
NAC	Chorion_2	PF01849	PF03964	0.071429	0.125	4.82831	0.591	0.001000	0
Ribosomal_S19e	NAC	PF01090	PF01849	0.071429	0.125	4.82831	0.606	0.002000	0
Tetraspannin	Chorion_3	PF00335	PF05387	0.071429	0.125	4.82831	0.607	0.001000	0
Tetraspannin	Pfam-B_32117	PF00335	PB032117	0.071429	0.125	4.82831	0.619	0.000000	0
Pfam-B_4422	HSP70	PB004422	PF00012	0.071429	0.125	4.82831	0.595	0.005000	0
SRP1_TIP1	Pfam-B_27618	PF00660	PB027618	0.071429	0.125	4.82831	0.606	0.004000	0
Thioredoxin	Pfam-B_29854	PF00085	PB029854	0.071429	0.125	4.82831	0.593	0.003000	0
SRP1_TIP1	Smg4_UPF3	PF00660	PF03467	0.071429	0.125	4.82831	0.607	0.002000	0
TB2_DP1_HVA22	TB2_DP1_HVA22	PF03134	PF03134	0.071429	0.125	4.82831	0.624	0.002000	0
Pfam-B_8807	7tm_6	PB008807	PF02949	0.071429	0.125	4.82831	0.603	0.001000	0
Pfam-B_101451	IQ	PB101451	PF00612	0.071429	0.125	4.82831	0.625	0.000000	0
Cytochrom_C1	bZIP	PF02167	PF00170	0.071429	0.125	4.82831	0.621	0.002000	0
HSP70	CDI	PF00012	PF02234	0.071429	0.125	4.82831	0.587	0.023000	0
Uricase	HMG_box	PF01014	PF00505	0.071429	0.125	4.82831	0.579	0.004000	0
Ribosomal_S15	ECH	PF00312	PF00378	0.071429	0.125	4.82831	0.585	0.005000	0
K_tetra	Chorion_3	PF02214	PF05387	0.071429	0.125	4.82831	0.606	0.000000	0
Peptidase_M3	Fork_head	PF01432	PF00250	0.071429	0.125	4.82831	0.593	0.002000	0
Serendipity_A	C2	PF05482	PF00168	0.071429	0.125	4.82831	0.589	0.002000	0
Ribosomal_L35Ae	7tm_6	PF01247	PF02949	0.071429	0.125	4.82831	0.587	0.000000	0
Vinculin	Lyase_1	PF01044	PF00206	0.071429	0.125	4.82831	0.598	0.008000	0
E1_dh	DM	PF00676	PF00751	0.071429	0.125	4.82831	0.58	0.000000	0
zf-CCHC	Tub	PF00098	PF01167	0.071429	0.125	4.82831	0.613	0.000000	0
NOA36	C2	PF06524	PF00168	0.071429	0.125	4.82831	0.616	0.004000	0
Ribosomal_S9	Pfam-B_19	PF00380	PB000019	0.071429	0.125	4.82831	0.619	0.000000	0
SPK	HORMA	PF04435	PF02301	0.071429	0.125	4.82831	0.589	0.005000	0
SUI1	PALP	PF01253	PF00291	0.071429	0.125	4.82831	0.587	0.000000	0
Pfam-B_75870	DUP	PB075870	PF00674	0.071429	0.125	4.82831	0.601	0.000000	0
SRP1_TIP1	Pfam-B_75870	PF00660	PB075870	0.071429	0.125	4.82831	0.608	0.006000	0
SNF5	Histone	PF04855	PF00125	0.071429	0.125	4.82831	0.587	0.004000	0
Pfam-B_19	Peptidase_C1	PB000019	PF00112	0.065789	0.050505	4.81798	0.95253662	0.001000	0
UQ_con	HLH	PF00179	PF00010	0.003727	0.004957	4.80218	0.942	0.064000	0
RRM_1	Aminotran_3	PF00076	PF00202	0.00738	0.010989	4.79379	0.854	0.095000	0
Iso_dh	BAR	PF00180	PF03114	0.083333	0.113238	4.77573	0.4125	0.013000	0
HLH	Chitin_bind_4	PF00010	PF00379	0.005042	0.004117	4.76792	0.98784813	0.064000	0
Pfam-B_20675	CBFD_NFYB_HMF	PB020675	PF00808	0.066667	0.117647	4.76769	0.593	0.006000	0
UCR_UQCRX_QCR9	CBM_14	PF05365	PF01607	0.066667	0.117647	4.76769	0.585	0.004000	0
Pfam-B_8261	CBM_14	PB008261	PF01607	0.066667	0.117647	4.76769	0.616	0.004000	0
Pfam-B_56361	CBM_14	PB056361	PF01607	0.066667	0.117647	4.76769	0.619	0.004000	0
NTF2	La	PF02136	PF05383	0.066667	0.117647	4.76769	0.582	0.000000	0
zf-HIT	NTF2	PF04438	PF02136	0.066667	0.117647	4.76769	0.616	0.005000	0
Ribosomal_L15e	Mito_carr	PF00827	PF00153	0.066667	0.117647	4.76769	0.618	0.009000	0
Tctex-1	Mito_carr	PF03645	PF00153	0.066667	0.117647	4.76769	0.615	0.021000	0
Ribosomal_S26e	CBM_14	PF01283	PF01607	0.066667	0.117647	4.76769	0.604	0.008000	0
Uricase	CBM_14	PF01014	PF01607	0.066667	0.117647	4.76769	0.592	0.003000	0
Prefoldin	ATP_bind_1	PF02996	PF03029	0.066667	0.117647	4.76769	0.593	0.004000	0
Pfam-B_72907	AA_permease	PB072907	PF00324	0.066667	0.117647	4.76769	0.585	0.000000	0
Pfam-B_57712	AA_permease	PB057712	PF00324	0.066667	0.117647	4.76769	0.61	0.002000	0
PP-binding	PP-binding	PF00550	PF00550	0.066667	0.117647	4.76769	0.597	0.001000	0
Pfam-B_974	Pfam-B_447	PB000974	PB000447	0.066667	0.117647	4.76769	0.597	0.004000	0
ODC_AZ	G-patch	PF02100	PF01585	0.066667	0.117647	4.76769	0.608	0.002000	0
Exonuc_X-T	An_peroxidase	PF00929	PF03098	0.066667	0.117647	4.76769	0.587	0.002000	0
NAC	MRG	PF01849	PF05712	0.066667	0.117647	4.76769	0.589	0.001000	0
FYRN	CBM_14	PF05964	PF01607	0.066667	0.117647	4.76769	0.609	0.001000	0
Serendipity_A	CBM_14	PF05482	PF01607	0.066667	0.117647	4.76769	0.618	0.004000	0
TIM	CBM_14	PF00121	PF01607	0.066667	0.117647	4.76769	0.615	0.016000	0
Reticulon	HSP20	PF02453	PF00011	0.066667	0.117647	4.76769	0.604	0.005000	0
Ribosomal_L31e	CBM_14	PF01198	PF01607	0.066667	0.117647	4.76769	0.599	0.003000	0
Pfam-B_5052	HSP20	PB005052	PF00011	0.066667	0.117647	4.76769	0.621	0.010000	0
Pfam-B_40058	AA_permease	PB040058	PF00324	0.066667	0.117647	4.76769	0.603	0.004000	0
Porin_3	BAR	PF01459	PF03114	0.066667	0.117647	4.76769	0.599	0.001000	0
Torsin	Homeobox	PF06309	PF00046	0.066667	0.117647	4.76769	0.599	0.002000	0
Hist_deacetyl	CK_II_beta	PF00850	PF01214	0.066667	0.117647	4.76769	0.595	0.007000	0
zf-Tim10_DDP	SNF7	PF02953	PF03357	0.066667	0.117647	4.76769	0.612	0.004000	0
SNF7	Ribosomal_60s	PF03357	PF00428	0.066667	0.117647	4.76769	0.576	0.008000	0
Rab5ip	Homeobox	PF07019	PF00046	0.066667	0.117647	4.76769	0.606	0.004000	0
zf-HIT	GAS1	PF04438	PF03198	0.066667	0.117647	4.76769	0.605	0.003000	0
TPD52	Homeobox	PF04201	PF00046	0.066667	0.117647	4.76769	0.593	0.007000	0
Pfam-B_1357	AA_permease	PB001357	PF00324	0.066667	0.117647	4.76769	0.621	0.004000	0
PP2C	Glyco_transf_20	PF00481	PF00982	0.071429	0.080742	4.71848	0.71620163	0.000000	0
HECT	efhand	PF00632	PF00036	0.007092	0.010563	4.71479	0.845	0.026000	0
LSM	DUF125	PF01423	PF01988	0.0625	0.111111	4.71053	0.599	0.006000	0
Pfam-B_82072	LSM	PB082072	PF01423	0.0625	0.111111	4.71053	0.587	0.009000	0
TFIID_30kDa	PP2C	PF03540	PF00481	0.0625	0.111111	4.71053	0.594	0.003000	0
Pfam-B_65444	LSM	PB065444	PF01423	0.0625	0.111111	4.71053	0.594	0.006000	0
Pfam-B_41795	LSM	PB041795	PF01423	0.0625	0.111111	4.71053	0.574	0.002000	0
PTS_2-RNA	LSM	PF01885	PF01423	0.0625	0.111111	4.71053	0.605	0.010000	0
Pfam-B_80785	LSM	PB080785	PF01423	0.0625	0.111111	4.71053	0.582	0.010000	0
Pfam-B_44735	LSM	PB044735	PF01423	0.0625	0.111111	4.71053	0.601	0.010000	0
LSM	eIF-6	PF01423	PF01912	0.0625	0.111111	4.71053	0.615	0.005000	0
HSP70	Clp1	PF00012	PF06807	0.0625	0.111111	4.71053	0.602	0.007000	0
Pro_isomerase	Peptidase_M18	PF00160	PF02127	0.0625	0.111111	4.71053	0.589	0.009000	0
MED7	ADH_zinc_N	PF05983	PF00107	0.0625	0.111111	4.71053	0.591	0.005000	0
PRP38	LSM	PF03371	PF01423	0.0625	0.111111	4.71053	0.596	0.007000	0
LSM	Gar1	PF01423	PF04410	0.0625	0.111111	4.71053	0.6	0.010000	0
Pro_isomerase	Endosulfine	PF00160	PF04667	0.0625	0.111111	4.71053	0.592	0.006000	0
Pfam-B_82684	Ank	PB082684	PF00023	0.0625	0.111111	4.71053	0.602	0.009000	0
Vps52	Arf	PF04129	PF00025	0.0625	0.111111	4.71053	0.589	0.012000	0
Pro_isomerase	Pfam-B_35839	PF00160	PB035839	0.0625	0.111111	4.71053	0.572	0.002000	0
Sec1	PfkB	PF00995	PF00294	0.0625	0.111111	4.71053	0.618	0.011000	0
Utp14	MATH	PF04615	PF00917	0.0625	0.111111	4.71053	0.62	0.000000	0
Ribosomal_L7Ae	RF-1	PF01248	PF00472	0.0625	0.111111	4.71053	0.599	0.004000	0
V_ATPase_I	SIR2	PF01496	PF02146	0.0625	0.111111	4.71053	0.603	0.005000	0
polyprenyl_synt	MORN	PF00348	PF02493	0.0625	0.111111	4.71053	0.594	0.001000	0
Pfam-B_63937	LSM	PB063937	PF01423	0.0625	0.111111	4.71053	0.588	0.010000	0
Ribosomal_L7Ae	Fibrillarin	PF01248	PF01269	0.0625	0.111111	4.71053	0.592	0.014000	0
Tropomyosin	PX	PF00261	PF00787	0.0625	0.111111	4.71053	0.594	0.006000	0
RhoGEF	COG6	PF00621	PF06419	0.0625	0.111111	4.71053	0.61	0.000000	0
Ribosomal_S17	Fer2	PF00366	PF00111	0.0625	0.111111	4.71053	0.588	0.003000	0
Proteasome	Pfam-B_32333	PF00227	PB032333	0.0625	0.111111	4.71053	0.591	0.010000	0
NifU_N	HSP70	PF01592	PF00012	0.0625	0.111111	4.71053	0.594	0.010000	0
zf-CCCH	Fip1	PF00642	PF05182	0.111111	0.107725	4.70829	0.64871018	0.004000	0
PX	Glyco_transf_15	PF00787	PF01793	0.037037	0.048768	4.68944	0.75650694	0.003000	0
ECH	Chromo_shadow	PF00378	PF01393	0.064516	0.075222	4.68787	0.70015381	0.002000	0
Vinculin	FKBP_C	PF01044	PF00254	0.058824	0.105263	4.65646	0.586	0.003000	0
Proteasome	Pfam-B_42913	PF00227	PB042913	0.058824	0.105263	4.65646	0.594	0.019000	0
MFS_1	FYRN	PF07690	PF05964	0.058824	0.105263	4.65646	0.566	0.002000	0
Synaptobrevin	CN_hydrolase	PF00957	PF00795	0.058824	0.105263	4.65646	0.606	0.004000	0
Ribosomal_S10	ECH	PF00338	PF00378	0.058824	0.105263	4.65646	0.604	0.009000	0
HSP20	Choline_kinase	PF00011	PF01633	0.058824	0.105263	4.65646	0.629	0.009000	0
Tctex-1	Hydrolase	PF03645	PF00702	0.058824	0.105263	4.65646	0.588	0.010000	0
HSP20	F_actin_cap_B	PF00011	PF01115	0.058824	0.105263	4.65646	0.613	0.013000	0
ChaC	bZIP	PF04752	PF00170	0.058824	0.105263	4.65646	0.604	0.002000	0
V_ATPase_I	RA	PF01496	PF00788	0.058824	0.105263	4.65646	0.593	0.001000	0
Pfam-B_93385	Cyclin_N	PB093385	PF00134	0.058824	0.105263	4.65646	0.609	0.001000	0
Pfam-B_18104	Cyclin_N	PB018104	PF00134	0.058824	0.105263	4.65646	0.602	0.000000	0
eIF-6	Cyclin_N	PF01912	PF00134	0.058824	0.105263	4.65646	0.557	0.001000	0
MAT1	Cyclin_N	PF06391	PF00134	0.058824	0.105263	4.65646	0.617	0.003000	0
Ribosomal_L14	HMA	PF00238	PF00403	0.058824	0.105263	4.65646	0.608	0.002000	0
Ribosomal_S2	ECH	PF00318	PF00378	0.058824	0.105263	4.65646	0.614	0.012000	0
Aminotran_3	Aa_trans	PF00202	PF01490	0.058824	0.105263	4.65646	0.58	0.004000	0
RCSD	F-actin_cap_A	PF05177	PF01267	0.058824	0.105263	4.65646	0.593	0.001000	0
Mak10	Acetyltransf_1	PF04112	PF00583	0.105263	0.102352	4.65545	0.76118056	0.000000	0
Pfam-B_2668	Pfam-B_2668	PB002668	PB002668	0.08	0.08625	4.62154	0.77426286	0.001000	0
RNase_PH_C	RNase_PH	PF03725	PF01138	0.285714	0.195023	4.61399	0.49831893	0.001000	1
Glyco_transf_15	Anp1	PF01793	PF03452	0.055556	0.1	4.60517	0.609	0.004000	0
SAICAR_synt	Cpn60_TCP1	PF01259	PF00118	0.055556	0.1	4.60517	0.601	0.006000	0
Pfam-B_82684	Myb_DNA-binding	PB082684	PF00249	0.055556	0.1	4.60517	0.599	0.000000	0
FKBP_C	BSD	PF00254	PF03909	0.055556	0.1	4.60517	0.585	0.001000	0
NAP	Iso_dh	PF00956	PF00180	0.055556	0.1	4.60517	0.582	0.010000	0
CK_II_beta	CBS	PF01214	PF00571	0.055556	0.1	4.60517	0.612	0.000000	0
F-box	APS_kinase	PF00646	PF01583	0.055556	0.1	4.60517	0.58	0.000000	0
Proteasome	Pfam-B_17710	PF00227	PB017710	0.055556	0.1	4.60517	0.615	0.009000	0
Vps35	Metallophos	PF03635	PF00149	0.055556	0.1	4.60517	0.59	0.002000	0
Pfam-B_6525	Actin	PB006525	PF00022	0.055556	0.1	4.60517	0.6	0.014000	0
Ribosomal_S18	FYVE	PF01084	PF01363	0.055556	0.1	4.60517	0.602	0.003000	0
Ribosomal_L36e	bZIP	PF01158	PF00170	0.055556	0.1	4.60517	0.572	0.005000	0
ECH	Chorion_3	PF00378	PF05387	0.055556	0.1	4.60517	0.606	0.006000	0
Peptidase_C48	Hist_deacetyl	PF02902	PF00850	0.055556	0.1	4.60517	0.568	0.007000	0
Vps26	Metallophos	PF03643	PF00149	0.055556	0.1	4.60517	0.575	0.000000	0
Pfam-B_91744	Aldo_ket_red	PB091744	PF00248	0.055556	0.1	4.60517	0.608	0.004000	0
Ribosomal_S13	bZIP	PF00416	PF00170	0.055556	0.1	4.60517	0.596	0.000000	0
COesterase	Acyl_transf_3	PF00135	PF01757	0.055556	0.1	4.60517	0.6	0.002000	0
vATP-synt_AC39	ADH_zinc_N	PF01992	PF00107	0.095238	0.094791	4.60195	0.76089467	0.013000	0
HMG_box	DNA_pol_alpha_B	PF00505	PF04058	0.052632	0.095238	4.55638	0.59	0.005000	0
Lyase_1	DSPc	PF00206	PF00782	0.052632	0.095238	4.55638	0.604	0.003000	0
RNA_pol_Rpc34	HMG_box	PF05158	PF00505	0.052632	0.095238	4.55638	0.596	0.005000	0
MOZ_SAS	MOZ_SAS	PF01853	PF01853	0.052632	0.095238	4.55638	0.592	0.000000	0
UPF0103	Actin	PF01875	PF00022	0.052632	0.095238	4.55638	0.63	0.008000	0
SOH1	HMG_box	PF05669	PF00505	0.052632	0.095238	4.55638	0.607	0.007000	0
Pfam-B_100915	Lectin_C	PB100915	PF00059	0.052632	0.095238	4.55638	0.614	0.003000	0
Suf	Actin	PF05843	PF00022	0.052632	0.095238	4.55638	0.584	0.002000	0
ICL	Histone	PF00463	PF00125	0.052632	0.095238	4.55638	0.617	0.010000	0
LSM	DUF618	PF01423	PF04818	0.052632	0.095238	4.55638	0.584	0.019000	0
APC10	Actin	PF03256	PF00022	0.052632	0.095238	4.55638	0.593	0.016000	0
Pfam-B_11129	Kinesin	PB011129	PF00225	0.052632	0.095238	4.55638	0.614	0.000000	0
SOH1	Kinesin	PF05669	PF00225	0.052632	0.095238	4.55638	0.638	0.003000	0
HMG_CoA_synt	Actin	PF01154	PF00022	0.052632	0.095238	4.55638	0.582	0.014000	0
Trypsin	HSP20	PF00089	PF00011	0.011299	0.009166	4.5544	0.96900054	0.092000	0
MORN	FHA	PF02493	PF00498	0.083333	0.085961	4.54585	0.75893316	0.000000	0
Pkinase	Pfam-B_9281	PF00069	PB009281	0.009346	0.00953	4.54158	0.91768031	0.032000	0
CTP_transf_2	CTP_transf_2	PF01467	PF01467	0.173913	0.091859	4.53604	0.69678346	0.000000	1
Sugar_tr	Pfam-B_62131	PF00083	PB062131	0.05	0.090909	4.50986	0.581	0.002000	0
Ribosomal_L7Ae	Glyco_hydro_47	PF01248	PF01532	0.05	0.090909	4.50986	0.63	0.008000	0
Hydrolase	Bromo_TP	PF00702	PF07524	0.05	0.090909	4.50986	0.581	0.005000	0
AA_kinase	AA_kinase	PF00696	PF00696	0.095238	0.090909	4.50986	0.60661772	0.000000	1
Mito_carr	MAS20	PF00153	PF02064	0.05	0.090909	4.50986	0.586	0.015000	0
Carn_acyltransf	Carn_acyltransf	PF00755	PF00755	0.05	0.090909	4.50986	0.607	0.001000	1
Fork_head	Diphthamide_syn	PF00250	PF01866	0.05	0.090909	4.50986	0.605	0.003000	0
T-box	Exonuc_X-T	PF00907	PF00929	0.05	0.090909	4.50986	0.607	0.007000	0
NTF2	NTF2	PF02136	PF02136	0.05	0.090909	4.50986	0.613	0.000000	1
UCR_TM	CBM_14	PF02921	PF01607	0.05	0.090909	4.50986	0.586	0.000000	0
Pfam-B_972	HSP70	PB000972	PF00012	0.05	0.090909	4.50986	0.624	0.004000	0
UQ_con	BRICHOS	PF00179	PF04089	0.05	0.090909	4.50986	0.595	0.012000	0
zf-CCHC	Cecropin	PF00098	PF00272	0.05	0.090909	4.50986	0.585	0.003000	0
CK_II_beta	CBM_14	PF01214	PF01607	0.05	0.090909	4.50986	0.627	0.024000	0
PHD	Pfam-B_32288	PF00628	PB032288	0.05	0.090909	4.50986	0.581	0.001000	0
Ribosomal_L15e	CBM_14	PF00827	PF01607	0.05	0.090909	4.50986	0.564	0.012000	0
Pfam-B_100857	7tm_1	PB100857	PF00001	0.05	0.090909	4.50986	0.596	0.004000	0
UQ_con	ATP_synt_H	PF00179	PF05493	0.05	0.090909	4.50986	0.58	0.008000	0
UQ_con	Pfam-B_11824	PF00179	PB011824	0.05	0.090909	4.50986	0.605	0.009000	0
Pfam-B_12286	AA_permease	PB012286	PF00324	0.05	0.090909	4.50986	0.6	0.011000	0
HSP70	Elongin_A	PF00012	PF06881	0.05	0.090909	4.50986	0.63	0.004000	0
UPF0121	CBM_14	PF03661	PF01607	0.05	0.090909	4.50986	0.607	0.009000	0
RNA_pol_Rpb6	Cpn60_TCP1	PF01192	PF00118	0.05	0.090909	4.50986	0.622	0.017000	0
polyprenyl_synt	polyprenyl_synt	PF00348	PF00348	0.05	0.090909	4.50986	0.619	0.006000	1
Ground-like	DUF290	PF04155	PF01060	0.05	0.090909	4.50986	0.592	0.002000	0
RA	ATP-synt_D	PF00788	PF01813	0.05	0.090909	4.50986	0.593	0.001000	0
vATP-synt_AC39	Sugar_tr	PF01992	PF00083	0.086957	0.086617	4.50713	0.75888535	0.007000	0
Bcl-2	Bcl-2	PF00452	PF00452	0.290323	0.083351	4.49191	0.86588391	0.001000	0
Pfam-B_891	Cpn60_TCP1	PB000891	PF00118	0.047619	0.086957	4.46541	0.616	0.003000	0
ubiquitin	BolA	PF00240	PF01722	0.047619	0.086957	4.46541	0.601	0.009000	0
TSC22	7tm_1	PF01166	PF00001	0.047619	0.086957	4.46541	0.584	0.009000	0
Histone	Copper-fist	PF00125	PF00649	0.047619	0.086957	4.46541	0.609	0.004000	0
Ribosomal_L16	Homeobox	PF00252	PF00046	0.047619	0.086957	4.46541	0.615	0.003000	0
RnaseH	Homeobox	PF00075	PF00046	0.047619	0.086957	4.46541	0.57	0.005000	0
Ribosomal_L15e	7tm_1	PF00827	PF00001	0.047619	0.086957	4.46541	0.627	0.013000	0
ODC_AZ	C2	PF02100	PF00168	0.047619	0.086957	4.46541	0.602	0.001000	0
LIM	ENT	PF00412	PF03735	0.047619	0.086957	4.46541	0.626	0.004000	0
Ribosomal_L14	7tm_1	PF00238	PF00001	0.047619	0.086957	4.46541	0.626	0.032000	0
AT_hook	Aminotran_3	PF02178	PF00202	0.047619	0.086957	4.46541	0.605	0.005000	0
TFIID_20kDa	FYVE	PF03847	PF01363	0.047619	0.086957	4.46541	0.627	0.002000	0
Pfam-B_34893	Pfam-B_102961	PB034893	PB102961	1	0.745068	4.44828	0.429	0.000000	0
IQ	efhand	PF00612	PF00036	0.020669	0.00484	4.448	0.94567383	0.047000	1
Ras	Pfam-B_12029	PF00071	PB012029	0.04	0.056355	4.42716	0.4235	0.011000	0
Cyt-b5	BSD	PF00173	PF03909	0.045455	0.083333	4.42285	0.59	0.001000	0
CBS	14-3-3	PF00571	PF00244	0.045455	0.083333	4.42285	0.584	0.005000	0
SNARE	F_actin_cap_B	PF05739	PF01115	0.045455	0.083333	4.42285	0.589	0.000000	0
MTHFR	Cpn60_TCP1	PF02219	PF00118	0.045455	0.083333	4.42285	0.631	0.003000	0
HORMA	ECH	PF02301	PF00378	0.045455	0.083333	4.42285	0.583	0.009000	0
SUI1	PP2C	PF01253	PF00481	0.045455	0.083333	4.42285	0.564	0.001000	0
p450	ATP-synt_Eps	PF00067	PF04627	0.045455	0.083333	4.42285	0.572	0.012000	0
Ribosomal_60s	14-3-3	PF00428	PF00244	0.045455	0.083333	4.42285	0.589	0.028000	0
Iso_dh	14-3-3	PF00180	PF00244	0.045455	0.083333	4.42285	0.582	0.028000	0
Ribosomal_L7Ae	ATP-synt_D	PF01248	PF01813	0.045455	0.083333	4.42285	0.566	0.012000	0
PA26	p450	PF04636	PF00067	0.045455	0.083333	4.42285	0.613	0.009000	0
p450	FYRN	PF00067	PF05964	0.045455	0.083333	4.42285	0.621	0.005000	0
Serendipity_A	Pfam-B_624	PF05482	PB000624	0.045455	0.083333	4.42285	0.616	0.001000	0
p450	Bystin	PF00067	PF05291	0.045455	0.083333	4.42285	0.58	0.011000	0
PH	Pfam-B_88416	PF00169	PB088416	0.045455	0.083333	4.42285	0.602	0.001000	0
HSP70	GrpE	PF00012	PF01025	0.08	0.079736	4.42048	0.76016545	0.008000	0
PAX	efhand	PF00292	PF00036	0.006098	0.009091	4.41455	0.827	0.014000	0
Amidohydro_1	Amidohydro_1	PF01979	PF01979	0.083333	0.080007	4.38229	0.68238061	0.004000	1
vATP-synt_E	HMG_box	PF01991	PF00505	0.043478	0.08	4.38203	0.577	0.014000	0
NTF2	Cofilin_ADF	PF02136	PF00241	0.043478	0.08	4.38203	0.621	0.005000	0
Thiolase_C	Pfam-B_974	PF02803	PB000974	0.043478	0.08	4.38203	0.602	0.000000	0
Dynein_light	Arf	PF01221	PF00025	0.043478	0.08	4.38203	0.595	0.009000	0
Dynein_light	Aldo_ket_red	PF01221	PF00248	0.043478	0.08	4.38203	0.618	0.016000	0
JmjC	DM	PF02373	PF00751	0.043478	0.08	4.38203	0.597	0.001000	0
VPS28	ubiquitin	PF03997	PF00240	0.043478	0.08	4.38203	0.609	0.009000	0
ubiquitin	SOH1	PF00240	PF05669	0.043478	0.08	4.38203	0.601	0.005000	0
Ribosomal_L6	Lectin_C	PF00347	PF00059	0.041667	0.076923	4.34281	0.593	0.011000	0
TPR	Sec62	PF00515	PF03839	0.041667	0.076923	4.34281	0.585	0.001000	0
Iso_dh	G-alpha	PF00180	PF00503	0.041667	0.076923	4.34281	0.618	0.027000	0
TPR	Pfam-B_80537	PF00515	PB080537	0.041667	0.076923	4.34281	0.596	0.001000	0
ATP-synt_C	ATP-synt_C	PF00137	PF00137	0.041667	0.076923	4.34281	0.596	0.002000	1
NDK	Histone	PF00334	PF00125	0.041667	0.076923	4.34281	0.578	0.012000	0
TPR	Pfam-B_61223	PF00515	PB061223	0.041667	0.076923	4.34281	0.584	0.000000	0
IF-2B	dCMP_cyt_deam	PF01008	PF00383	0.041667	0.076923	4.34281	0.621	0.010000	0
TAFII28	HMG_box	PF04719	PF00505	0.041667	0.076923	4.34281	0.625	0.003000	0
UQ_con	Pfam-B_64692	PF00179	PB064692	0.041667	0.076923	4.34281	0.594	0.016000	0
Ribonuc_red_sm	Lectin_C	PF00268	PF00059	0.041667	0.076923	4.34281	0.608	0.015000	0
Pfam-B_2394	adh_short	PB002394	PF00106	0.041667	0.076923	4.34281	0.594	0.008000	0
V_ATPase_I	Fork_head	PF01496	PF00250	0.041667	0.076923	4.34281	0.597	0.004000	0
UQ_con	Tctex-1	PF00179	PF03645	0.041667	0.076923	4.34281	0.602	0.024000	0
Rcd1	adh_short	PF04078	PF00106	0.041667	0.076923	4.34281	0.621	0.016000	0
Pfam-B_447	Cpn60_TCP1	PB000447	PF00118	0.041667	0.076923	4.34281	0.598	0.014000	0
SIP1	Ras	PF04938	PF00071	0.041667	0.076923	4.34281	0.607	0.007000	0
Histone	HhH-GPD	PF00125	PF00730	0.068966	0.070875	4.3356	0.76365417	0.004000	0
zf-C2H2	Pfam-B_92596	PF00096	PB092596	0.066667	0.069418	4.33199	0.73408143	0.029000	0
Ras	ILVD_EDD	PF00071	PF00920	0.04	0.074074	4.30507	0.599	0.010000	0
PP2C	Cullin	PF00481	PF00888	0.04	0.074074	4.30507	0.585	0.006000	0
Ras	Pfam-B_61223	PF00071	PB061223	0.04	0.074074	4.30507	0.594	0.008000	0
Ras	PMM	PF00071	PF03332	0.04	0.074074	4.30507	0.59	0.012000	0
Ras	Pantoate_transf	PF00071	PF02548	0.04	0.074074	4.30507	0.595	0.009000	0
Ras	DUF967	PF00071	PF06142	0.04	0.074074	4.30507	0.602	0.005000	0
Ras	Pfam-B_62907	PF00071	PB062907	0.04	0.074074	4.30507	0.587	0.015000	0
Ras	Pfam-B_90255	PF00071	PB090255	0.04	0.074074	4.30507	0.605	0.004000	0
Leo1	AA_permease	PF04004	PF00324	0.04	0.074074	4.30507	0.612	0.004000	0
Thi4	Ras	PF01946	PF00071	0.04	0.074074	4.30507	0.616	0.006000	0
Ras	Pept_C1-like	PF00071	PF03051	0.04	0.074074	4.30507	0.605	0.010000	0
Ras	ALAD	PF00071	PF00490	0.04	0.074074	4.30507	0.571	0.004000	0
Ras	Arginase	PF00071	PF00491	0.04	0.074074	4.30507	0.597	0.012000	0
Peptidase_C1	HORMA	PF00112	PF02301	0.04	0.074074	4.30507	0.591	0.003000	0
Ras	Pfam-B_25331	PF00071	PB025331	0.04	0.074074	4.30507	0.614	0.012000	0
CK_II_beta	Adaptin_N	PF01214	PF01602	0.04	0.074074	4.30507	0.569	0.003000	0
ATP-synt	Actin	PF00231	PF00022	0.04	0.074074	4.30507	0.623	0.019000	0
zf-CCCH	Pfam-B_18367	PF00642	PB018367	0.04	0.074074	4.30507	0.614	0.002000	0
Ras	Pfam-B_99124	PF00071	PB099124	0.04	0.074074	4.30507	0.586	0.005000	0
COX5A	Actin	PF02284	PF00022	0.04	0.074074	4.30507	0.618	0.017000	0
dUTPase	Actin	PF00692	PF00022	0.04	0.074074	4.30507	0.6	0.025000	0
Ribosomal_S25	LIM	PF03297	PF00412	0.04	0.074074	4.30507	0.615	0.005000	0
RNA_pol_Rpc34	LIM	PF05158	PF00412	0.04	0.074074	4.30507	0.58	0.005000	0
Brix	Brix	PF04427	PF04427	0.078947	0.059935	4.27373	0.77873135	0.000000	1
Pfam-B_5052	CH	PB005052	PF00307	0.038462	0.071429	4.2687	0.594	0.001000	0
ubiquitin	Pfam-B_5912	PF00240	PB005912	0.038462	0.071429	4.2687	0.6	0.005000	0
Pfam-B_14814	adh_short	PB014814	PF00106	0.038462	0.071429	4.2687	0.565	0.008000	0
LSM	Chorion_3	PF01423	PF05387	0.038462	0.071429	4.2687	0.605	0.018000	0
[truncated: 1,945 more rows]
