# Supplementary material for: Predicting domain-domain interactions using a parsimony approach
Source: Genome Biol. 2006 Nov 9;7(11):R104. doi: 10.1186/gb-2006-7-11-r104 (PMC1794579; doi:10.1186/gb-2006-7-11-r104)
Supplement: Additional data file 5 — The 783 gold standard domain pairs occurring in our dataset. [file gb-2006-7-11-r104-S5.xls]

## Sheet: AFxGoldStdPairs
dom A	dom B	PF Code 1	PFCode 2	Difficult
14-3-3	14-3-3	PF00244	PF00244
2-Hacid_dh	2-Hacid_dh	PF00389	PF00389	*
2-Hacid_dh_C	2-Hacid_dh	PF02826	PF00389	*
2-Hacid_dh_C	2-Hacid_dh_C	PF02826	PF02826	*
2-oxoacid_dh	2-oxoacid_dh	PF00198	PF00198	*
4HBT	4HBT	PF03061	PF03061
6PF2K	6PF2K	PF01591	PF01591	*
AA_kinase	AA_kinase	PF00696	PF00696
AAA	AAA	PF00004	PF00004
ABC_membrane	ABC_membrane	PF00664	PF00664	*
ABC_tran	ABC_tran	PF00005	PF00005
ACBP	ACBP	PF00887	PF00887
Acetate_kinase	Acetate_kinase	PF00871	PF00871
Acetyltransf_1	Acetyltransf_1	PF00583	PF00583	*
Acid_phosphat_A	Acid_phosphat_A	PF00328	PF00328	*
ACT	ACT	PF01842	PF01842	*
Actin	Actin	PF00022	PF00022
Acyl_CoA_thio	Acyl_CoA_thio	PF02551	PF02551
Adap_comp_sub	Adaptin_N	PF00928	PF01602
Adaptin_N	Adaptin_N	PF01602	PF01602	*
adh_short	adh_short	PF00106	PF00106
ADH_zinc_N	ADH_zinc_N	PF00107	PF00107
AdoMet_dc	AdoMet_dc	PF02675	PF02675	*
AIG1	AIG1	PF04548	PF04548	*
AIRC	AIRC	PF00731	PF00731
AIRS_C	AIRS_C	PF02769	PF02769
ALAD	ALAD	PF00490	PF00490
AlaDh_PNT_C	AlaDh_PNT_C	PF01262	PF01262	*
AlaDh_PNT_N	AlaDh_PNT_C	PF05222	PF01262	*
AlaDh_PNT_N	AlaDh_PNT_N	PF05222	PF05222	*
Aldedh	Aldedh	PF00171	PF00171
Aldo_ket_red	Aldo_ket_red	PF00248	PF00248
Aldolase	Aldolase	PF01081	PF01081
Aldolase_II	Aldolase_II	PF00596	PF00596
Alpha-amylase	Alpha-amylase	PF00128	PF00128	*
Amidase_2	Amidase_2	PF01510	PF01510
Amidohydro_1	Amidohydro_1	PF01979	PF01979
Aminotran_1_2	Aminotran_1_2	PF00155	PF00155	*
Aminotran_4	Aminotran_4	PF01063	PF01063
Aminotran_5	Aminotran_5	PF00266	PF00266
AMP-binding	AMP-binding	PF00501	PF00501	*
Ank	Ank	PF00023	PF00023
ANTH	ANTH	PF07651	PF07651	*
Arf	Arf	PF00025	PF00025
Arg_repressor	Arg_repressor	PF01316	PF01316	*
Arg_repressor_C	Arg_repressor	PF02863	PF01316	*
Arg_repressor_C	Arg_repressor_C	PF02863	PF02863	*
Arginase	Arginase	PF00491	PF00491
Arginosuc_synth	Arginosuc_synth	PF00764	PF00764
Arm	APC_15aa	PF00514	PF05972	*
Arm	APC_crr	PF00514	PF05923	*
Arm	Arm	PF00514	PF00514	*
Arrestin_C	Arrestin_C	PF02752	PF02752	*
Arrestin_N	Arrestin_C	PF00339	PF02752	*
ArsA_ATPase	ArsA_ATPase	PF02374	PF02374
AsnA	AsnA	PF03590	PF03590	*
Asparaginase	Asparaginase	PF00710	PF00710
ATP-grasp	ATP-grasp	PF02222	PF02222	*
ATP-sulfurylase	ATP-sulfurylase	PF01747	PF01747	*
ATP-synt_ab	ATP-synt	PF00006	PF00231	*
ATP-synt_ab	ATP-synt_ab	PF00006	PF00006	*
ATP-synt_ab_C	ATP-synt	PF00306	PF00231	*
ATP-synt_ab_C	ATP-synt_ab	PF00306	PF00006	*
ATP-synt_ab_C	ATP-synt_ab_C	PF00306	PF00306	*
ATP-synt_ab_N	ATP-synt_ab	PF02874	PF00006	*
ATP-synt_ab_N	ATP-synt_ab_N	PF02874	PF02874	*
ATP-synt_C	ATP-synt_C	PF00137	PF00137
ATP-synt_DE_N	ATP-synt	PF02823	PF00231	*
Bac_DNA_binding	Bac_DNA_binding	PF00216	PF00216
Bac_luciferase	Bac_luciferase	PF00296	PF00296	*
BAH	BAH	PF01426	PF01426	*
BH4	Bcl-2	PF02180	PF00452	*
BH4	BH4	PF02180	PF02180	*
Biotin_carb_C	Biotin_carb_C	PF02785	PF02785	*
BRCT	BRCT	PF00533	PF00533	*
Brix	Brix	PF04427	PF04427
BTB	BTB	PF00651	PF00651	*
bZIP	bZIP	PF00170	PF00170
C1-set	C1-set	PF07654	PF07654	*
C2-set	C2-set	PF05790	PF05790	*
Cadherin_C	Arm	PF01049	PF00514	*
CAP	CAP	PF01213	PF01213
CARD	CARD	PF00619	PF00619	*
Carn_acyltransf	Carn_acyltransf	PF00755	PF00755
CAS_CSE1	Arm	PF03378	PF00514	*
CBFD_NFYB_HMF	CBFD_NFYB_HMF	PF00808	PF00808
CbiA	CbiA	PF01656	PF01656	*
CBS	CBS	PF00571	PF00571	*
CH	CH	PF00307	PF00307	*
Citrate_synt	Citrate_synt	PF00285	PF00285
CK_II_beta	CK_II_beta	PF01214	PF01214
Clat_adaptor_s	Adap_comp_sub	PF01217	PF00928
Clat_adaptor_s	Adaptin_N	PF01217	PF01602
Clathrin	Clathrin	PF00637	PF00637	*
Cloacin_immun	Cloacin	PF03513	PF03515	*
Clp_N	Clp_N	PF02861	PF02861	*
CLP_protease	CLP_protease	PF00574	PF00574	*
CN_hydrolase	CN_hydrolase	PF00795	PF00795	*
cNMP_binding	cNMP_binding	PF00027	PF00027	*
CoA_binding	CoA_binding	PF02629	PF02629	*
CoA_trans	CoA_trans	PF01144	PF01144
CopC	CopC	PF04234	PF04234
COX2	COX1	PF00116	PF00115	*
COX2_TM	COX1	PF02790	PF00115	*
Cpn10	Cpn10	PF00166	PF00166
Cpn60_TCP1	Cpn10	PF00118	PF00166
Cpn60_TCP1	Cpn60_TCP1	PF00118	PF00118
CPSase_L_chain	Biotin_carb_C	PF00289	PF02785	*
CPSase_L_D2	Biotin_carb_C	PF02786	PF02785	*
CPSase_L_D3	CPSase_L_D3	PF02787	PF02787	*
CTP_transf_2	CTP_transf_2	PF01467	PF01467
Cu_amine_oxid	Cu_amine_oxid	PF01179	PF01179	*
Cu_amine_oxidN2	Cu_amine_oxid	PF02727	PF01179	*
Cu_amine_oxidN3	Cu_amine_oxid	PF02728	PF01179	*
Cu_amine_oxidN3	Cu_amine_oxidN3	PF02728	PF02728	*
CutC	CutC	PF03932	PF03932
Cyanate_lyase	Cyanate_lyase	PF02560	PF02560	*
Cyclin_N	CDI	PF00134	PF02234	*
Cys_Met_Meta_PP	Cys_Met_Meta_PP	PF01053	PF01053
DAHP_synth_1	DAHP_synth_1	PF00793	PF00793	*
DapB_C	DapB_C	PF05173	PF05173	*
DapB_N	DapB_N	PF01113	PF01113	*
dCMP_cyt_deam	dCMP_cyt_deam	PF00383	PF00383
DEAD	DEAD	PF00270	PF00270	*
Death	Death	PF00531	PF00531	*
DHDPS	DHDPS	PF00701	PF00701
DHFR_1	DHFR_1	PF00186	PF00186
DMRL_synthase	DMRL_synthase	PF00885	PF00885
DNA_gyraseB	DNA_gyraseB	PF00204	PF00204	*
DNA_pol_B	DNA_pol_B	PF00136	PF00136	*
DNA_pol_B_exo	DNA_pol_B	PF03104	PF00136	*
DNA_pol_B_exo	DNA_pol_B_exo	PF03104	PF03104	*
DnaB	DnaB	PF00772	PF00772	*
DPPIV_N	A_deaminase	PF00930	PF00962	*
dsrm	dsrm	PF00035	PF00035	*
dUTPase	dUTPase	PF00692	PF00692
E1_dh	E1_dh	PF00676	PF00676	*
E2F_TDP	E2F_TDP	PF02319	PF02319	*
ECH	ECH	PF00378	PF00378
efhand	Calpain_III	PF00036	PF01067	*
efhand	efhand	PF00036	PF00036
EGF	EGF	PF00008	PF00008	*
EGF_CA	EGF_CA	PF07645	PF07645	*
EMP24_GP25L	EMP24_GP25L	PF01105	PF01105
Enolase_C	Enolase_C	PF00113	PF00113	*
Enolase_N	Enolase_C	PF03952	PF00113	*
Enterotoxin_b	Enterotoxin_a	PF01376	PF01375
Ephrin_lbd	Ephrin	PF01404	PF00812	*
Ephrin_lbd	Ephrin_lbd	PF01404	PF01404	*
Epimerase	Epimerase	PF01370	PF01370
ETF_beta	ETF_alpha	PF01012	PF00766	*
Ets	Ank	PF00178	PF00023	*
Exonuc_X-T	Exonuc_X-T	PF00929	PF00929
F_actin_cap_B	F-actin_cap_A	PF01115	PF01267
F_bP_aldolase	F_bP_aldolase	PF01116	PF01116
F5_F8_type_C	F5_F8_type_C	PF00754	PF00754	*
FAD_binding_2	FAD_binding_2	PF00890	PF00890	*
FBPase	FBPase	PF00316	PF00316
Fe_hyd_SSU	Fe_hyd_lg_C	PF02256	PF02906	*
Fe_hyd_SSU	Fer4	PF02256	PF00037	*
Fe-ADH	Fe-ADH	PF00465	PF00465	*
FecCD	ABC_tran	PF01032	PF00005
FecCD	FecCD	PF01032	PF01032
Fer2	FAD_binding_2	PF00111	PF00890	*
Fer4	FAD_binding_2	PF00037	PF00890	*
Ferritin	Ferritin	PF00210	PF00210
FGGY_N	FGGY_N	PF00370	PF00370	*
FH2	Actin	PF02181	PF00022	*
FHA	FHA	PF00498	PF00498	*
Filament	Filament	PF00038	PF00038	*
FKBP_C	efhand	PF00254	PF00036	*
Flavodoxin_1	Flavodoxin_1	PF00258	PF00258	*
FliS	Flagellin_C	PF02561	PF00700	*
Flt3_lig	Flt3_lig	PF02947	PF02947	*
FMN_red	FMN_red	PF03358	PF03358
fn3	EPO_TPO	PF00041	PF00758	*
fn3	fn3	PF00041	PF00041
Gag_p24	Gag_p24	PF00607	PF00607	*
Gal-bind_lectin	Gal-bind_lectin	PF00337	PF00337	*
GalP_UDP_tr_C	GalP_UDP_tr_C	PF02744	PF02744	*
GalP_UDP_tr_C	GalP_UDP_transf	PF02744	PF01087	*
GalP_UDP_transf	GalP_UDP_transf	PF01087	PF01087	*
G-alpha	G-alpha	PF00503	PF00503
GATase	Anth_synt_I_N	PF00117	PF04715	*
GATase	Chorismate_bind	PF00117	PF00425	*
GATase	GATase	PF00117	PF00117	*
Gelsolin	Actin	PF00626	PF00022	*
Gelsolin	Gelsolin	PF00626	PF00626	*
GerE	GerE	PF00196	PF00196	*
GFO_IDH_MocA	GFO_IDH_MocA	PF01408	PF01408	*
GFO_IDH_MocA_C	GFO_IDH_MocA_C	PF02894	PF02894	*
GHMP_kinases	GHMP_kinases	PF00288	PF00288	*
GIY-YIG	GIY-YIG	PF01541	PF01541	*
Globin	Globin	PF00042	PF00042
Glyco_hydro_4	Glyco_hydro_4	PF02056	PF02056	*
Glyco_transf_20	Glyco_transf_20	PF00982	PF00982	*
Glyco_transf_8	Glyco_transf_8	PF01501	PF01501
Glycolytic	Glycolytic	PF00274	PF00274
Glycos_trans_3N	Glycos_trans_3N	PF02885	PF02885	*
Glycos_trans_3N	Glycos_transf_3	PF02885	PF00591	*
Glycos_transf_3	Glycos_transf_3	PF00591	PF00591	*
GMP_PDE_delta	Arf	PF05351	PF00025	*
GoLoco	G-alpha	PF02188	PF00503	*
GrpE	GrpE	PF01025	PF01025
GST_C	GST_C	PF00043	PF00043	*
GST_N	GST_C	PF02798	PF00043	*
GST_N	GST_N	PF02798	PF02798	*
GTP_cyclohydroI	GTP_cyclohydroI	PF01227	PF01227	*
GTP_EFTU	EF_TS	PF00009	PF00889	*
GTP_EFTU	EF1_GNE	PF00009	PF00736	*
GTP_EFTU	GTP_EFTU	PF00009	PF00009	*
GTP_EFTU_D2	EF1_GNE	PF03144	PF00736	*
GTP_EFTU_D2	GTP_EFTU	PF03144	PF00009	*
GTP_EFTU_D2	GTP_EFTU_D2	PF03144	PF03144	*
GTP_EFTU_D3	EF_TS	PF03143	PF00889	*
GTP_EFTU_D3	EF1_GNE	PF03143	PF00736	*
GTP_EFTU_D3	GTP_EFTU	PF03143	PF00009	*
GTP_EFTU_D3	GTP_EFTU_D2	PF03143	PF03144	*
GTP_EFTU_D3	GTP_EFTU_D3	PF03143	PF03143	*
HATPase_c	CDC37	PF02518	PF03234	*
HATPase_c	DNA_gyraseB	PF02518	PF00204	*
HATPase_c	DNA_mis_repair	PF02518	PF01119	*
HATPase_c	HATPase_c	PF02518	PF02518	*
HD	HD	PF01966	PF01966	*
Helicase_C	DEAD	PF00271	PF00270	*
Helicase_C	Helicase_C	PF00271	PF00271	*
Hexapep	Hexapep	PF00132	PF00132
Hexokinase_1	Hexokinase_1	PF00349	PF00349	*
Hexokinase_2	Hexokinase_1	PF03727	PF00349	*
Hexokinase_2	Hexokinase_2	PF03727	PF03727	*
Histone	Histone	PF00125	PF00125
Histone_HNS	Histone_HNS	PF00816	PF00816
HK	HK	PF02110	PF02110	*
HLH	HLH	PF00010	PF00010
HlyD	HlyD	PF00529	PF00529
HMA	HMA	PF00403	PF00403	*
HNH	Colicin_Pyocin	PF01844	PF01320	*
Hom_end	ATP-synt_ab	PF05204	PF00006	*
Hom_end_hint	ATP-synt_ab	PF05203	PF00006	*
Homeobox	Homeobox	PF00046	PF00046
Homoserine_dh	Homoserine_dh	PF00742	PF00742	*
HORMA	HORMA	PF02301	PF02301	*
Hormone_1	fn3	PF00103	PF00041	*
Hormone_6	Cys_knot	PF00236	PF00007	*
Hormone_recep	Androgen_recep	PF00104	PF02166	*
Hormone_recep	Hormone_recep	PF00104	PF00104	*
HSF_DNA-bind	HSF_DNA-bind	PF00447	PF00447	*
HSP20	HSP20	PF00011	PF00011
HSP70	BAG	PF00012	PF02179	*
HSP70	HSP70	PF00012	PF00012
HSP90	HSP90	PF00183	PF00183	*
HTH_1	HTH_1	PF00126	PF00126	*
HTH_4	HTH_4	PF01402	PF01402	*
HTH_5	HTH_5	PF01022	PF01022	*
I_LWEQ	I_LWEQ	PF01608	PF01608	*
IBB	Arm	PF01749	PF00514	*
IBN_N	IBB	PF03810	PF01749	*
ICL	ICL	PF00463	PF00463
IF-2B	IF-2B	PF01008	PF01008
IFNGR1	IFN-gamma	PF07140	PF00714
ig	Arm	PF00047	PF00514	*
ig	C1-set	PF00047	PF07654	*
ig	FGF	PF00047	PF00167	*
ig	ig	PF00047	PF00047	*
IL1	ig	PF00340	PF00047	*
IL12	fn3	PF03039	PF00041
IL6	fn3	PF00489	PF00041	*
IL6	IL6	PF00489	PF00489	*
IMPDH	IMPDH	PF00478	PF00478	*
Integrin_beta	FG-GAP	PF00362	PF01839	*
IQ	efhand	PF00612	PF00036
I-set	FGF	PF07679	PF00167	*
Iso_dh	Iso_dh	PF00180	PF00180
Isochorismatase	Isochorismatase	PF00857	PF00857
IU_nuc_hydro	IU_nuc_hydro	PF01156	PF01156
K_tetra	K_tetra	PF02214	PF02214
ketoacyl-synt	ketoacyl-synt	PF00109	PF00109	*
Ketoacyl-synt_C	ketoacyl-synt	PF02801	PF00109	*
KH_1	KH_1	PF00013	PF00013	*
Kinesin	Kinesin	PF00225	PF00225
KorB_C	KorB_C	PF06613	PF06613	*
Ku	Ku	PF02735	PF02735	*
Ku_C	Ku	PF03730	PF02735	*
Ku_N	Ku	PF03731	PF02735	*
Kunitz_BPTI	Kunitz_BPTI	PF00014	PF00014	*
Kunitz_legume	Alpha-amylase	PF00197	PF00128	*
LacY_symp	LacY_symp	PF01306	PF01306
LamB	LamB	PF02264	PF02264
Lectin_C	EGF	PF00059	PF00008	*
LIF_OSM	fn3	PF01291	PF00041	*
Lipase	Lipase	PF00151	PF00151	*
LRR	LRR	PF00560	PF00560
LSM	LSM	PF01423	PF01423
LT-IIB	Enterotoxin_a	PF06453	PF01375
Lum_binding	Lum_binding	PF00677	PF00677
LuxS	LuxS	PF02664	PF02664
LysR_substrate	HTH_1	PF03466	PF00126	*
LysR_substrate	LysR_substrate	PF03466	PF03466	*
MAD	HORMA	PF05557	PF02301
MAD	MAD	PF05557	PF05557
Maf	Maf	PF02545	PF02545
MaoC_dehydratas	MaoC_dehydratas	PF01575	PF01575	*
MarR	MarR	PF01047	PF01047
MATH	MATH	PF00917	PF00917	*
MCPsignal	MCPsignal	PF00015	PF00015	*
Me-amine-dh_L	Me-amine-dh_H	PF02975	PF06433	*
Metallophos	efhand	PF00149	PF00036	*
Metallophos	FKBP_C	PF00149	PF00254	*
Metallophos	Metallophos	PF00149	PF00149	*
MGS	MGS	PF02142	PF02142	*
MH1	MH1	PF03165	PF03165	*
MH2	MH2	PF03166	PF03166	*
MHC_I	C1-set	PF00129	PF07654	*
MHC_II_alpha	C1-set	PF00993	PF07654	*
MHC_II_beta	C1-set	PF00969	PF07654	*
MHC_II_beta	MHC_II_alpha	PF00969	PF00993	*
MIF4G	MIF4G	PF02854	PF02854	*
MinC_C	MinC_C	PF03775	PF03775	*
MinC_N	MinC_C	PF05209	PF03775	*
MinC_N	MinC_N	PF05209	PF05209	*
MM_CoA_mutase	B12-binding	PF01642	PF02310	*
MM_CoA_mutase	MM_CoA_mutase	PF01642	PF01642	*
Mn_catalase	Mn_catalase	PF05067	PF05067
MoaE	MoaE	PF02391	PF02391
MobB	MobB	PF03205	PF03205
MoCF_biosynth	MoCF_biosynth	PF00994	PF00994
MoeA_C	MoCF_biosynth	PF03454	PF00994	*
MoeA_C	MoeA_C	PF03454	PF03454	*
MoeA_N	MoCF_biosynth	PF03453	PF00994	*
MoeA_N	MoeA_C	PF03453	PF03454	*
Mov34	Mov34	PF01398	PF01398	*
MS_channel	MS_channel	PF00924	PF00924	*
Multi_Drug_Res	Multi_Drug_Res	PF00893	PF00893
MutS_I	MutS_I	PF01624	PF01624	*
MutS_IV	MutS_IV	PF05190	PF05190	*
MutS_V	MutS_III	PF00488	PF05192	*
MutS_V	MutS_V	PF00488	PF00488	*
Myc-LZ	HLH	PF02344	PF00010	*
Myosin_head	Actin	PF00063	PF00022	*
Myosin_head	efhand	PF00063	PF00036	*
Myosin_head	IQ	PF00063	PF00612	*
Myosin_head	Myosin_head	PF00063	PF00063	*
Myosin_N	efhand	PF02736	PF00036	*
Myosin_N	Myosin_head	PF02736	PF00063	*
NAC	NAC	PF01849	PF01849	*
NAD_binding_3	Homoserine_dh	PF03447	PF00742	*
NAD_binding_3	NAD_binding_3	PF03447	PF03447	*
NAD_kinase	NAD_kinase	PF01513	PF01513
NAD_synthase	NAD_synthase	PF02540	PF02540	*
NDK	NDK	PF00334	PF00334
NGF	NGF	PF00243	PF00243	*
NHase_beta	NHase_alpha	PF02211	PF02979
NIF3	NIF3	PF01784	PF01784
Nitroreductase	Nitroreductase	PF00881	PF00881
Nop	Fibrillarin	PF01798	PF01269	*
NTF2	NTF2	PF02136	PF02136
NTP_transferase	NTP_transferase	PF00483	PF00483
Nucleoplasmin	Nucleoplasmin	PF03066	PF03066
Nucleoporin2	Nucleoporin2	PF04096	PF04096	*
OEP	OEP	PF02321	PF02321
OKR_DC_1	OKR_DC_1	PF01276	PF01276	*
OKR_DC_1_C	OKR_DC_1	PF03711	PF01276	*
OKR_DC_1_C	OKR_DC_1_C	PF03711	PF03711	*
OKR_DC_1_N	OKR_DC_1	PF03709	PF01276	*
OTCace	OTCace	PF00185	PF00185	*
OTCace_N	OTCace	PF02729	PF00185	*
OTCace_N	OTCace_N	PF02729	PF02729	*
Oxidored_nitro	Oxidored_nitro	PF00148	PF00148	*
Oxidored_q6	NiFeSe_Hases	PF01058	PF00374	*
P53	Ank	PF00870	PF00023	*
P53	BRCT	PF00870	PF00533	*
P53	P53	PF00870	PF00870
PALP	PALP	PF00291	PF00291
Pantoate_transf	Pantoate_transf	PF02548	PF02548
ParBc	ParBc	PF02195	PF02195	*
PAS	PAS	PF00989	PF00989	*
PB1	PB1	PF00564	PF00564	*
PBD	PBD	PF00786	PF00786	*
PCNA_C	PCNA_C	PF02747	PF02747	*
PCNA_N	PCNA_C	PF00705	PF02747	*
PCNA_N	PCNA_N	PF00705	PF00705	*
PDGF	PDGF	PF00341	PF00341
PDGF_N	PDGF	PF04692	PF00341	*
PdxA	PdxA	PF04166	PF04166
PDZ	PDZ	PF00595	PF00595	*
Peptidase_C14	BIR	PF00656	PF00653	*
Peptidase_M16	Peptidase_M16	PF00675	PF00675	*
Peptidase_M16_C	Peptidase_M16	PF05193	PF00675	*
Peptidase_M16_C	Peptidase_M16_C	PF05193	PF05193	*
Peptidase_M17	Peptidase_M17	PF00883	PF00883
Peptidase_M17_N	Peptidase_M17	PF02789	PF00883	*
Peptidase_M17_N	Peptidase_M17_N	PF02789	PF02789	*
Peptidase_M27	Peptidase_M27	PF01742	PF01742	*
Peptidase_S21	Peptidase_S21	PF00716	PF00716	*
Peptidase_S24	Peptidase_S24	PF00717	PF00717
Peripla_BP_1	Peripla_BP_1	PF00532	PF00532	*
peroxidase	Cytochrom_C	PF00141	PF00034	*
peroxidase	peroxidase	PF00141	PF00141	*
PFK	PFK	PF00365	PF00365
PfkB	PfkB	PF00294	PF00294
PGAM	6PF2K	PF00300	PF01591	*
PGAM	PGAM	PF00300	PF00300
PGM_PMM_I	PGM_PMM_I	PF02878	PF02878	*
PGM_PMM_III	PGM_PMM_I	PF02880	PF02878	*
PGM_PMM_IV	PGM_PMM_I	PF00408	PF02878	*
PH	PH	PF00169	PF00169	*
Phage_G	Phage_F	PF02306	PF02305
P-II	P-II	PF00543	PF00543
Pili_assembly_C	Fimbrial	PF02753	PF00419	*
Pili_assembly_N	Fimbrial	PF00345	PF00419	*
PK	PK	PF00224	PF00224	*
PK_C	PK	PF02887	PF00224	*
PK_C	PK_C	PF02887	PF02887	*
Pkinase	Ank	PF00069	PF00023
Pkinase	CDI	PF00069	PF02234
Pkinase	CDK5_activator	PF00069	PF03261
Pkinase	CDKN3	PF00069	PF05706
Pkinase	CK_II_beta	PF00069	PF01214
Pkinase	CKS	PF00069	PF01111
Pkinase	Cyclin_C	PF00069	PF02984	*
Pkinase	Cyclin_N	PF00069	PF00134
Pkinase	FKBP_C	PF00069	PF00254	*
Pkinase	PBD	PF00069	PF00786	*
Pkinase	PKI	PF00069	PF02827	*
Pkinase	Pkinase	PF00069	PF00069
Pkinase_C	PKI	PF00433	PF02827	*
Pkinase_C	Pkinase	PF00433	PF00069	*
PNP_UDP_1	PNP_UDP_1	PF01048	PF01048
PNTB	AlaDh_PNT_C	PF02233	PF01262	*
PNTB	AlaDh_PNT_N	PF02233	PF05222	*
PNTB	PNTB	PF02233	PF02233
Polyoma_coat2	Polyoma_coat	PF00761	PF00718	*
polyprenyl_synt	polyprenyl_synt	PF00348	PF00348
Porin_1	Porin_1	PF00267	PF00267
PP-binding	ACPS	PF00550	PF01648	*
PPTA	GDI	PF01239	PF00996	*
Prefoldin	KE2	PF02996	PF01920
Prenyltrans	PPTA	PF00432	PF01239
Pribosyltran	Pribosyltran	PF00156	PF00156
PRK	PRK	PF00485	PF00485
Pro_isomerase	efhand	PF00160	PF00036
Pro_isomerase	Metallophos	PF00160	PF00149	*
Profilin	Actin	PF00235	PF00022
Proteasome	Proteasome	PF00227	PF00227
PTA_PTB	PTA_PTB	PF01515	PF01515
Pterin_4a	Pterin_4a	PF01329	PF01329
PTPS	PTPS	PF01242	PF01242
PTS_EIIA_2	PTS_EIIA_2	PF00359	PF00359	*
PX	PX	PF00787	PF00787	*
Pyr_redox	Pyr_redox	PF00070	PF00070
Pyr_redox_dim	E3_binding	PF02852	PF02817	*
Pyr_redox_dim	Pyr_redox	PF02852	PF00070	*
Pyr_redox_dim	Pyr_redox_dim	PF02852	PF02852	*
PyrI_C	OTCace	PF02748	PF00185	*
PyrI_C	OTCace_N	PF02748	PF02729	*
Pyridox_oxidase	Pyridox_oxidase	PF01243	PF01243	*
Pyrophosphatase	Pyrophosphatase	PF00719	PF00719	*
QRPTase_C	QRPTase_C	PF01729	PF01729	*
QRPTase_N	QRPTase_C	PF02749	PF01729	*
Rad50_zn_hook	Rad50_zn_hook	PF04423	PF04423	*
Rad52_Rad22	Rad52_Rad22	PF04098	PF04098	*
Ras	CAS_CSE1	PF00071	PF03378	*
Ras	GDI	PF00071	PF00996
Ras	HR1	PF00071	PF02185	*
Ras	IBN_N	PF00071	PF03810	*
Ras	LRR	PF00071	PF00560
Ras	NTF2	PF00071	PF02136	*
Ras	PDZ	PF00071	PF00595	*
Ras	PH	PF00071	PF00169	*
Ras	RA	PF00071	PF00788	*
Ras	Ran_BP1	PF00071	PF00638	*
Ras	Ras	PF00071	PF00071
RasGAP	Ras	PF00616	PF00071	*
RasGEF	Ras	PF00617	PF00071	*
RasGEF	RasGEF	PF00617	PF00617	*
RasGEF_N	Ras	PF00618	PF00071	*
RBD	Ras	PF02196	PF00071	*
RCC1	Ras	PF00415	PF00071	*
Recep_L_domain	EGF	PF01030	PF00008	*
ResIII	ResIII	PF04851	PF04851	*
Response_reg	Hpt	PF00072	PF01627	*
Response_reg	P2	PF00072	PF07194	*
Response_reg	Response_reg	PF00072	PF00072	*
RGS	G-alpha	PF00615	PF00503	*
RHD	Ank	PF00554	PF00023	*
RHD	bZIP	PF00554	PF00170	*
RHD	RHD	PF00554	PF00554	*
Rho_GDI	Ras	PF02115	PF00071
Rho_N	ATP-synt_ab	PF07498	PF00006	*
Rho_N	Rho_N	PF07498	PF07498	*
Rho_RNA_bind	Rho_N	PF07497	PF07498	*
Rhodanese	Rhodanese	PF00581	PF00581	*
RhoGAP	Ras	PF00620	PF00071
RhoGAP	RhoGAP	PF00620	PF00620	*
RhoGEF	PH	PF00621	PF00169	*
RhoGEF	Ras	PF00621	PF00071	*
Rib_5-P_isom_A	Rib_5-P_isom_A	PF06026	PF06026
Ribonuc_L-PSP	Ribonuc_L-PSP	PF01042	PF01042
Ribonuc_red_lgC	Ribonuc_red_lgC	PF02867	PF02867	*
Ribonuc_red_lgN	Ribonuc_red_lgC	PF00317	PF02867	*
Ribonuc_red_lgN	Ribonuc_red_lgN	PF00317	PF00317	*
Ribonuc_red_sm	Ribonuc_red_sm	PF00268	PF00268
Ribonuclease	Barstar	PF00545	PF01337
Ribosomal_L12	Ribosomal_L12	PF00542	PF00542
Ribosomal_S6	Ribosomal_S15	PF01250	PF00312
Ribosomal_S6	Ribosomal_S18	PF01250	PF01084	*
Ring_hydroxyl_B	Rieske	PF00866	PF00355	*
Ring_hydroxyl_B	Ring_hydroxyl_A	PF00866	PF00848	*
RNA_pol	Amidase_2	PF00940	PF01510	*
RNA_pol_A_bac	DNA_RNApol_7kD	PF01000	PF03604	*
RNA_pol_L	RNA_pol_A_bac	PF01193	PF01000	*
RNA_pol_L	RNA_pol_L	PF01193	PF01193	*
RNA_pol_N	RNA_pol_A_bac	PF01194	PF01000	*
RNA_pol_N	RNA_pol_L	PF01194	PF01193	*
RNA_pol_Rpb1_2	RNA_pol_L	PF00623	PF01193	*
RNA_pol_Rpb1_3	RNA_pol_A_bac	PF04983	PF01000	*
RNA_pol_Rpb1_3	RNA_pol_L	PF04983	PF01193	*
RNA_pol_Rpb1_4	RNA_pol_L	PF05000	PF01193	*
RNA_pol_Rpb1_7	RNA_POL_M_15KD	PF04990	PF02150	*
RNA_pol_Rpb2_1	DNA_RNApol_7kD	PF04563	PF03604	*
RNA_pol_Rpb2_1	RNA_pol_N	PF04563	PF01194	*
RNA_pol_Rpb2_1	RNA_pol_Rpb1_5	PF04563	PF04998	*
RNA_pol_Rpb2_2	RNA_POL_M_15KD	PF04561	PF02150	*
RNA_pol_Rpb2_2	RNA_pol_Rpb1_4	PF04561	PF05000	*
RNA_pol_Rpb2_2	RNA_pol_Rpb1_7	PF04561	PF04990	*
RNA_pol_Rpb2_3	RNA_pol_Rpb1_4	PF04565	PF05000	*
RNA_pol_Rpb2_3	RNA_pol_Rpb1_5	PF04565	PF04998	*
RNA_pol_Rpb2_4	RNA_POL_M_15KD	PF04566	PF02150	*
RNA_pol_Rpb2_4	RNA_pol_Rpb1_4	PF04566	PF05000	*
RNA_pol_Rpb2_5	RNA_pol_Rpb1_4	PF04567	PF05000	*
RNA_pol_Rpb2_5	RNA_pol_Rpb1_5	PF04567	PF04998	*
RNA_pol_Rpb2_6	DNA_RNApol_7kD	PF00562	PF03604	*
RNA_pol_Rpb2_6	RNA_pol_A_bac	PF00562	PF01000	*
RNA_pol_Rpb2_6	RNA_pol_L	PF00562	PF01193	*
RNA_pol_Rpb2_6	RNA_pol_N	PF00562	PF01194	*
RNA_pol_Rpb2_6	RNA_pol_Rpb1_1	PF00562	PF04997	*
RNA_pol_Rpb2_6	RNA_pol_Rpb1_2	PF00562	PF00623	*
RNA_pol_Rpb2_6	RNA_pol_Rpb1_3	PF00562	PF04983	*
RNA_pol_Rpb2_6	RNA_pol_Rpb1_4	PF00562	PF05000	*
RNA_pol_Rpb2_6	RNA_pol_Rpb1_5	PF00562	PF04998	*
RNA_pol_Rpb2_7	RNA_pol_Rpb1_1	PF04560	PF04997	*
RNA_pol_Rpb2_7	RNA_pol_Rpb1_2	PF04560	PF00623	*
RNA_pol_Rpb2_7	RNA_pol_Rpb1_3	PF04560	PF04983	*
RNA_pol_Rpb2_7	RNA_pol_Rpb1_5	PF04560	PF04998	*
RNA_pol_Rpb5_C	RNA_pol_Rpb1_1	PF01191	PF04997	*
RNA_pol_Rpb5_C	RNA_pol_Rpb1_5	PF01191	PF04998	*
RNA_pol_Rpb5_C	RNA_pol_Rpb1_6	PF01191	PF04992	*
RNA_pol_Rpb5_N	RNA_pol_Rpb1_1	PF03871	PF04997	*
RNA_pol_Rpb5_N	RNA_pol_Rpb1_5	PF03871	PF04998	*
RNA_pol_Rpb6	RNA_pol_Rpb1_1	PF01192	PF04997	*
RNA_pol_Rpb6	RNA_pol_Rpb1_2	PF01192	PF00623	*
RNA_pol_Rpb6	RNA_pol_Rpb1_3	PF01192	PF04983	*
RNA_pol_Rpb6	RNA_pol_Rpb1_5	PF01192	PF04998	*
RNA_pol_Rpb6	RNA_pol_Rpb1_6	PF01192	PF04992	*
RNA_pol_Rpb6	RNA_pol_Rpb2_7	PF01192	PF04560	*
RNA_pol_Rpb7_N	RNA_pol_Rpb1_2	PF03876	PF00623	*
RNA_pol_Rpb7_N	RNA_pol_Rpb2_7	PF03876	PF04560	*
RNA_pol_Rpb7_N	RNA_pol_Rpb4	PF03876	PF03874	*
RNA_pol_Rpb7_N	RNA_pol_Rpb6	PF03876	PF01192	*
RNA_pol_Rpb8	RNA_pol_L	PF03870	PF01193	*
RNA_pol_Rpb8	RNA_pol_Rpb1_3	PF03870	PF04983	*
RNA_pol_Rpb8	RNA_pol_Rpb1_4	PF03870	PF05000	*
RNA_pol_Rpb8	RNA_pol_Rpb1_6	PF03870	PF04992	*
RNase_PH	RNase_PH	PF01138	PF01138	*
RNase_PH_C	RNase_PH	PF03725	PF01138	*
RNase_PH_C	RNase_PH_C	PF03725	PF03725	*
RnaseA	LRR	PF00074	PF00560	*
RRM_1	LRR	PF00076	PF00560
RRM_1	Mago_nashi	PF00076	PF02792
RRM_1	RRM_1	PF00076	PF00076
RuBisCO_large	RuBisCO_large	PF00016	PF00016	*
RuBisCO_large_N	RuBisCO_large	PF02788	PF00016	*
RuBisCO_large_N	RuBisCO_large_N	PF02788	PF02788	*
RuBisCO_small	RuBisCO_large	PF00101	PF00016	*
RuBisCO_small	RuBisCO_large_N	PF00101	PF02788	*
RuBisCO_small	RuBisCO_small	PF00101	PF00101
Runt	CBF_beta	PF00853	PF02312	*
RusA	RusA	PF05866	PF05866
RuvA_C	AAA	PF07499	PF00004	*
RuvA_N	RuvA_C	PF01330	PF07499	*
RuvA_N	RuvA_N	PF01330	PF01330	*
RVP	RVP	PF00077	PF00077	*
S_100	efhand	PF01023	PF00036	*
S_100	S_100	PF01023	PF01023	*
S1	RNA_pol_Rpb4	PF00575	PF03874	*
S1	S1	PF00575	PF00575	*
SAICAR_synt	SAICAR_synt	PF01259	PF01259	*
SAM_1	SAM_1	PF00536	PF00536	*
SAM_decarbox	SAM_decarbox	PF01536	PF01536
SATase_N	Hexapep	PF06426	PF00132	*
SATase_N	SATase_N	PF06426	PF06426	*
SCO1-SenC	SCO1-SenC	PF02630	PF02630	*
Scramblase	Arm	PF03803	PF00514	*
Scramblase	IBB	PF03803	PF01749	*
Sec23_trunk	Sec23_trunk	PF04811	PF04811	*
Sec7	Sec7	PF01369	PF01369	*
SecB	SecB	PF02556	PF02556
SelR	SelR	PF01641	PF01641	*
SeqA	SeqA	PF03925	PF03925
SH2	SH2	PF00017	PF00017	*
SH3_1	Pex14_N	PF00018	PF04695	*
SH3_1	SH2	PF00018	PF00017	*
SH3_1	SH3_1	PF00018	PF00018	*
Sigma54_activat	Response_reg	PF00158	PF00072	*
Sigma54_activat	Sigma54_activat	PF00158	PF00158	*
Sigma70_r1_2	RNA_pol_Rpb1_1	PF00140	PF04997	*
Sigma70_r2	RNA_pol_Rpb1_1	PF04542	PF04997	*
Sigma70_r2	RseA_N	PF04542	PF03872	*
Sigma70_r2	Sigma70_r2	PF04542	PF04542	*
Sigma70_r3	RNA_pol_Rpb1_1	PF04539	PF04997	*
Sigma70_r3	RNA_pol_Rpb1_2	PF04539	PF00623	*
Sigma70_r3	RNA_pol_Rpb2_1	PF04539	PF04563	*
Sigma70_r3	RNA_pol_Rpb2_6	PF04539	PF00562	*
Sigma70_r3	RNA_pol_Rpb2_7	PF04539	PF04560	*
Sigma70_r3	Sigma70_r1_2	PF04539	PF00140	*
Sigma70_r3	Sigma70_r2	PF04539	PF04542	*
Sigma70_r3	Sigma70_r3	PF04539	PF04539	*
Sigma70_r4	RNA_pol_Rpb1_1	PF04545	PF04997	*
Sigma70_r4	RNA_pol_Rpb2_6	PF04545	PF00562	*
Sigma70_r4	Sigma70_r2	PF04545	PF04542	*
Sigma70_r4	Sigma70_r3	PF04545	PF04539	*
Sigma70_r4	Sigma70_r4	PF04545	PF04545	*
SIR2	SIR2	PF02146	PF02146	*
Skp1	F-box	PF01466	PF00646	*
Skp1_POZ	LRR	PF03931	PF00560
SLT_beta	RIP	PF02258	PF00161
SMC_hinge	SMC_hinge	PF06470	PF06470	*
SMC_N	Rad21_Rec8	PF02463	PF04824	*
SMC_N	SMC_hinge	PF02463	PF06470	*
SMC_N	SMC_N	PF02463	PF02463	*
Smg4_UPF3	MIF4G	PF03467	PF02854
SNARE	Sec1	PF05739	PF00995	*
SNARE	SNAP-25	PF05739	PF00835	*
SNARE	SNARE	PF05739	PF05739	*
Sod_Cu	HMA	PF00080	PF00403	*
Sod_Cu	Sod_Cu	PF00080	PF00080
Spectrin	CH	PF00435	PF00307	*
Spectrin	efhand	PF00435	PF00036	*
Spectrin	Spectrin	PF00435	PF00435	*
Spermine_synth	Spermine_synth	PF01564	PF01564
SpoA	SpoA	PF01052	PF01052	*
SpoU_methylase	SpoU_methylase	PF00588	PF00588	*
SRF-TF	Homeobox	PF00319	PF00046	*
SRF-TF	SRF-TF	PF00319	PF00319
SRP_SPB	SRP19	PF02978	PF01922	*
SRP9	SRP14	PF05486	PF02290
SSB	SSB	PF00436	PF00436	*
STAS	HATPase_c	PF01740	PF02518	*
STAS	STAS	PF01740	PF01740
Succ_DH_flav_C	Fer2	PF02910	PF00111	*
SWIB	SWIB	PF02201	PF02201	*
Synaptobrevin	SNARE	PF00957	PF05739	*
Synaptobrevin	Synaptobrevin	PF00957	PF00957	*
Syntaxin	Sec1	PF00804	PF00995	*
Syntaxin	Syntaxin	PF00804	PF00804	*
TarH	TarH	PF02203	PF02203	*
TauD	TauD	PF02668	PF02668
Telo_bind	TEBP_beta	PF02765	PF07404	*
TFIIA	TBP	PF03153	PF00352
TFIIA_gamma_C	TBP	PF02751	PF00352	*
TFIIA_gamma_C	TFIIA	PF02751	PF03153	*
TFIIA_gamma_N	TFIIA	PF02268	PF03153	*
TFIIB	TBP	PF00382	PF00352	*
TFIID_20kDa	TAF4	PF03847	PF05236
TFIID_20kDa	TFIID_20kDa	PF03847	PF03847	*
TFIID-18kDa	TAFII28	PF02269	PF04719
TFIID-31kDa	TAF	PF02291	PF02969	*
TFIIS_C	RNA_pol_Rpb1_2	PF01096	PF00623	*
TFIIS_C	RNA_pol_Rpb1_3	PF01096	PF04983	*
TFIIS_C	RNA_pol_Rpb1_4	PF01096	PF05000	*
TFIIS_C	RNA_pol_Rpb1_5	PF01096	PF04998	*
TFIIS_C	RNA_pol_Rpb1_6	PF01096	PF04992	*
TFIIS_C	RNA_pol_Rpb2_2	PF01096	PF04561	*
TFIIS_C	RNA_pol_Rpb2_3	PF01096	PF04565	*
TFIIS_C	RNA_pol_Rpb2_4	PF01096	PF04566	*
TFIIS_C	RNA_pol_Rpb2_6	PF01096	PF00562	*
TFIIS_M	RNA_pol_Rpb1_4	PF07500	PF05000	*
TFIIS_M	RNA_pol_Rpb1_5	PF07500	PF04998	*
TFIIS_M	RNA_pol_Rpb1_7	PF07500	PF04990	*
TFR_dimer	MHC_I	PF04253	PF00129	*
TGF_beta	Activin_recp	PF00019	PF01064	*
TGF_beta	TGF_beta	PF00019	PF00019	*
ThiF	ThiF	PF00899	PF00899	*
Thioredoxin	RHD	PF00085	PF00554	*
ThiS	MoaE	PF02597	PF02391
ThiS	MoeZ_MoeB	PF02597	PF05237	*
ThiS	ThiF	PF02597	PF00899	*
TIG	Ank	PF01833	PF00023	*
TIG	RHD	PF01833	PF00554	*
TIG	TIG	PF01833	PF01833	*
TIMP	Hemopexin	PF00965	PF00045	*
TIMP	Peptidase_M10	PF00965	PF00413	*
TIR	TIR	PF01582	PF01582	*
Tissue_fac	EGF	PF01108	PF00008	*
Tissue_fac	Gla	PF01108	PF00594	*
TK	TK	PF00265	PF00265
TM_helix	MS_channel	PF05552	PF00924	*
TMP-TENI	TMP-TENI	PF02581	PF02581	*
TNF	TNF	PF00229	PF00229	*
TNFR_c6	NGF	PF00020	PF00243	*
TNFR_c6	TNF	PF00020	PF00229	*
TNFR_c6	TNFR_c6	PF00020	PF00020	*
TOBE	ABC_tran	PF03459	PF00005	*
TOBE	TOBE	PF03459	PF03459	*
TonB	TonB	PF03544	PF03544	*
TPR	FKBP_C	PF00515	PF00254	*
TPR	HSP90	PF00515	PF00183	*
TPR	Ras	PF00515	PF00071
TPR	TPR	PF00515	PF00515	*
Trans_reg_C	Trans_reg_C	PF00486	PF00486	*
Transaldolase	Transaldolase	PF00923	PF00923
Transket_pyr	E1_dh	PF02779	PF00676	*
Transket_pyr	Transket_pyr	PF02779	PF02779	*
Transket_pyr	Transketolase_C	PF02779	PF02780	*
Transket_pyr	Transketolase_N	PF02779	PF00456	*
Transketolase_C	E1_dh	PF02780	PF00676	*
Transketolase_C	E3_binding	PF02780	PF02817	*
Transketolase_C	Transketolase_C	PF02780	PF02780	*
Transketolase_N	Transketolase_C	PF00456	PF02780	*
Transketolase_N	Transketolase_N	PF00456	PF00456	*
Translin	Translin	PF01997	PF01997
Transthyretin	Transthyretin	PF00576	PF00576
TRAPP_Bet3	TRAPP_Bet3	PF04051	PF04051
tRNA_bind	tRNA_bind	PF01588	PF01588
tRNA_int_endo	tRNA_int_endo	PF01974	PF01974	*
tRNA-synt_2d	B3_4	PF01409	PF03483	*
tRNA-synt_2d	B5	PF01409	PF03484	*
Troponin	efhand	PF00992	PF00036	*
Troponin	Troponin	PF00992	PF00992	*
Trypsin	EGF	PF00089	PF00008	*
Trypsin	EGF_CA	PF00089	PF07645	*
Trypsin	Kunitz_BPTI	PF00089	PF00014	*
Trypsin	LRR	PF00089	PF00560	*
Trypsin	PDZ	PF00089	PF00595	*
Trypsin	Sema	PF00089	PF01403	*
Trypsin	Tissue_fac	PF00089	PF01108	*
Trypsin	Trypsin	PF00089	PF00089	*
Tubulin	Tubulin	PF00091	PF00091	*
Tubulin_C	Tubulin	PF03953	PF00091	*
Tubulin_C	Tubulin_C	PF03953	PF03953	*
UBA	GTP_EFTU	PF00627	PF00009	*
UBACT	ThiF	PF02134	PF00899	*
ubiquitin	ThiF	PF00240	PF00899	*
ubiquitin	Tsg101	PF00240	PF05743	*
ubiquitin	UBACT	PF00240	PF02134	*
ubiquitin	ubiquitin	PF00240	PF00240
UBX	CDC48_N	PF00789	PF02359	*
UCH	ubiquitin	PF00443	PF00240	*
UDPG_MGDP_dh	UDPG_MGDP_dh	PF00984	PF00984	*
UDPG_MGDP_dh_C	UDPG_MGDP_dh_C	PF03720	PF03720	*
UDPG_MGDP_dh_N	UDPG_MGDP_dh	PF03721	PF00984	*
UDPG_MGDP_dh_N	UDPG_MGDP_dh_C	PF03721	PF03720	*
UDPGP	UDPGP	PF01704	PF01704
UQ_con	Cbl_N2	PF00179	PF02761	*
UQ_con	HECT	PF00179	PF00632	*
UQ_con	UBA	PF00179	PF00627	*
UQ_con	UQ_con	PF00179	PF00179
Urease_beta	Amidohydro_1	PF00699	PF01979	*
Urease_beta	Urease_alpha	PF00699	PF00449	*
Urease_gamma	Urease_beta	PF00547	PF00699
UreE_C	UreE_C	PF05194	PF05194	*
UreE_N	UreE_C	PF02814	PF05194	*
UreE_N	UreE_N	PF02814	PF02814	*
Ureidogly_hydro	Ureidogly_hydro	PF04115	PF04115
UvrD-helicase	UvrD-helicase	PF00580	PF00580	*
VHS	VHS	PF00790	PF00790	*
V-set	V-set	PF07686	PF07686
V-SNARE	SNARE	PF05008	PF05739	*
V-SNARE	Synaptobrevin	PF05008	PF00957
WD40	G-alpha	PF00400	PF00503
WD40	G-gamma	PF00400	PF00631	*
WD40	PH	PF00400	PF00169	*
WD40	WD40	PF00400	PF00400
WH1	WH1	PF00568	PF00568	*
Xlink	Xlink	PF00193	PF00193	*
Y_phosphatase2	Y_phosphatase2	PF03162	PF03162
z-alpha	z-alpha	PF02295	PF02295	*
zf-C2H2	bZIP	PF00096	PF00170
zf-C2H2	zf-C2H2	PF00096	PF00096
zf-C3HC4	Cullin	PF00097	PF00888	*
zf-C3HC4	UQ_con	PF00097	PF00179
zf-C4	zf-C4	PF00105	PF00105	*
Zn_clus	Zn_clus	PF00172	PF00172
