# Supplementary material for: Predicting domain-domain interactions using a parsimony approach
Source: Genome Biol. 2006 Nov 9;7(11):R104. doi: 10.1186/gb-2006-7-11-r104 (PMC1794579; doi:10.1186/gb-2006-7-11-r104)
Supplement: Additional data file 6 — The 1,780 interacting protein pairs used in the mediating domain pair prediction experiment. [file gb-2006-7-11-r104-S6.txt]

232	328
328	328
231	328
935	328
1050	1048
201	1048
1043	1043
232	1043
328	1043
231	1043
426	368
5971	368
38	368
36	150
74	704
704	704
163	713
617	617
8	355
3801	785
2022	785
6597	785
1735	785
383	538
512	512
390	873
1025	1025
244	1016
19	19
286	285
285	407
286	407
407	407
468	468
260	468
144	1050
117	1050
133	184
93	474
295	253
1056	253
100	253
376	376
1106	1106
1105	1106
1102	1102
365	365
891	823
753	823
823	744
891	744
753	744
5935	87
589	25
25	25
796	25
589	589
796	589
796	796
543	542
811	338
778	239
496	496
191	44
701	44
237	779
1006	437
1021	1020
1078	1077
387	388
367	366
366	366
906	813
900	495
419	417
416	417
595	595
417	418
596	596
510	662
510	833
548	548
2510	548
549	548
550	548
550	549
1448	847
847	598
157	598
1448	598
2391	598
6578	157
1145	720
720	719
1772	719
1145	719
2007	719
549	719
550	719
4629	719
6331	719
6578	48
342	342
54	526
22317	537
117	91
6081	128
464	138
98	96
364	364
651	651
280	222
356	187
187	73
325	73
325	356
636	356
356	356
722	356
721	356
723	356
627	356
151	356
751	751
722	722
187	721
325	721
636	721
50	721
721	721
723	721
627	721
722	721
151	721
187	723
325	723
636	723
50	723
723	723
627	723
722	723
187	626
325	626
636	626
50	626
721	626
723	626
627	626
722	626
151	626
50	627
627	627
722	627
6124	189
108	108
65	65
373	373
108	766
347	766
358	766
108	289
347	289
358	289
2574	18
2007	18
5407	18
399	602
1100	1100
1101	1100
565	564
564	564
564	568
565	568
568	567
1050	1045
76	126
502	516
574	574
538	452
258	238
238	498
294	498
207	1054
254	1054
1054	1047
27630	1047
5961	1047
294	258
1096	1096
1	1
208	1
105	1
402	375
402	382
319	92
319	319
188	188
315	159
1059	638
161	638
1059	123
35	123
161	123
638	35
59	35
194	284
24175	284
24176	284
24178	284
638	453
161	453
875	453
687	453
178	453
6108	687
6109	687
875	178
1089	1088
520	520
212	520
427	520
252	252
546	546
554	554
95	95
482	95
321	156
1048	1058
106	106
599	471
600	471
601	471
604	494
264	494
314	954
15	954
2354	15
371	351
158	645
929	645
927	788
34	641
241	641
641	641
5	177
1064	116
206	312
67	312
122	477
55	725
14	725
611	725
42	131
482	482
482	162
630	1022
838	747
1131	747
2356	747
2357	747
2358	747
2245	747
859	747
2315	747
1357	747
2509	747
68	304
414	414
1131	728
173	43
413	413
737	737
24238	301
301	139
27532	139
27526	139
27527	139
27535	139
24238	139
911	911
1107	529
198	1019
333	333
622	575
1034	1034
833	536
662	536
1144	536
2308	536
2222	536
5761	536
5817	536
2221	536
663	223
808	808
2767	808
5576	808
2308	808
5761	808
6765	757
1463	931
830	830
818	818
113	205
479	479
1261	1039
658	1039
1266	1039
2268	1039
2269	1039
2270	1039
1508	1039
2710	1039
1516	1039
2260	1039
598	1039
6276	1039
6427	1039
6483	1039
1765	1039
2319	1039
3817	1039
2321	1039
6295	1039
7167	1039
1098	1098
638	246
123	246
149	246
60	861
714	861
861	861
35	149
620	1076
507	507
2209	507
552	552
332	835
869	219
661	1070
4397	840
1068	1068
1066	1068
703	1068
703	1066
1069	1066
1071	653
1068	1067
1069	1067
456	456
16	16
1076	16
556	556
374	585
359	584
362	362
1028	1028
1029	1029
770	770
695	770
2026	770
770	534
695	534
2026	534
2222	534
808	310
525	525
4977	525
2226	688
2227	688
2228	688
2228	862
2276	862
1144	862
1559	862
310	974
963	963
2143	695
6259	695
1893	755
1516	1040
2588	1040
4663	1040
1893	1040
973	973
978	978
594	594
593	593
925	981
889	802
2340	854
507	72
3	3
135	130
837	130
997	130
999	130
130	17
135	17
997	17
999	17
612	17
825	17
2195	17
999	135
2195	999
2194	999
999	71
611	71
612	71
14	611
2194	611
937	611
997	612
2195	612
887	612
130	612
2194	612
936	837
2195	837
611	610
612	610
997	887
135	936
14	825
135	825
2194	14
610	14
837	14
135	236
999	236
837	937
2155	2154
2154	1108
3980	1117
6464	1117
6778	1117
663	1117
2976	1117
1121	1121
1126	1126
1691	1144
1154	1153
1156	1156
1156	1155
1155	1155
1158	1158
1162	1162
1166	1165
1168	1167
1171	1171
1196	1196
3913	1198
3913	1200
2276	1217
2277	1217
1217	1217
1227	1227
1228	1227
1228	1228
1233	1232
1625	1236
1626	1236
1439	1236
1629	1236
1971	1236
7247	1236
718	1263
1524	1271
1524	1274
2262	1274
5924	1290
1307	1307
1313	1313
1318	1318
2328	1327
1333	1332
7472	1332
1340	1336
909	1336
6578	1336
1269	1353
1363	1362
2338	1364
2296	1364
1234	1373
2887	1373
6416	1377
747	1399
1357	1399
997	1414
2194	1414
612	1414
4297	1439
2223	1448
1999	1448
6276	1448
1636	1448
1448	1447
2426	1457
4857	1482
1495	1493
1508	1493
1510	1493
6782	1499
5117	1499
5550	1499
550	1518
1524	1524
1274	1523
1525	1523
1524	1525
2262	1525
2818	1527
1482	1532
1549	1548
1548	1548
4398	1548
1172	1555
2368	1558
861	1558
18	1557
1040	1559
2260	1566
1569	1569
1574	1573
1587	1587
1589	1587
1590	1587
979	1587
2883	1587
6282	1587
6285	1587
979	1589
1589	1590
1638	1638
1666	1666
5924	1691
1719	1718
1721	1720
1720	1720
1726	1722
2145	1726
5910	1726
2222	1742
2472	1742
1742	1741
6844	1754
1754	1753
6844	1753
1762	1762
1762	1761
1762	1781
1791	1791
6538	1791
921	1811
4792	1826
1862	1862
4790	1868
6494	1868
3999	1868
6537	1868
746	1868
6436	1868
6416	1868
1962	1868
1883	1883
4479	1885
1774	1884
1907	1907
1920	1920
1236	1953
1317	1962
3970	1962
1612	1962
2234	2020
2246	2019
785	2019
2492	2019
2246	2025
2121	2025
695	2026
2050	2050
2020	2050
2057	2056
4244	2058
2693	2058
2063	2063
3	2068
931	2084
1463	2084
5485	2084
6838	2084
2084	2083
931	2083
1463	2083
5485	2083
2099	2098
2103	2103
2126	2126
2221	2143
2222	2143
2021	2145
2058	2145
2489	2145
4244	2145
1722	2145
6475	2151
2158	2158
2175	2175
611	2195
2221	2217
2222	2217
974	2217
1340	2220
6279	2221
2222	2221
770	2221
2222	2222
770	2222
2649	2222
2223	2223
2224	2223
1447	2223
1516	2224
1448	2224
862	2226
2585	2226
2729	2226
2276	2227
2585	2227
862	2227
2227	2228
2228	2230
2232	2233
747	2244
747	2243
1357	2245
2145	2247
2248	2247
1726	2247
1722	2247
1726	2248
1722	2248
6445	2250
2252	2252
2522	2255
2260	2260
2379	2262
1524	2262
2329	2262
1271	2262
2262	2262
1041	2261
2261	2261
2263	2261
2264	2261
2318	2263
1041	2263
2284	2267
1493	2269
712	2270
1489	2275
1039	2276
2276	2277
2283	2282
2293	2292
2338	2296
2300	2300
611	2307
2262	2312
1271	2312
2263	2317
2410	2321
847	2322
1772	2322
2322	2322
1524	2329
2346	2346
44	2348
2348	2347
2074	2351
1357	2357
728	2357
2366	2365
861	2368
2436	2368
5989	2368
2371	2371
2373	2373
5537	2378
2380	2380
2351	2389
816	2399
2400	2400
2402	2401
2403	2403
2374	2403
658	2410
1039	2410
2413	2412
2414	2412
2416	2412
2422	2415
2423	2415
2988	2419
2419	2419
2423	2422
2435	2435
2472	2472
2729	2472
2227	2472
2222	2472
1749	2473
2473	2473
2475	2475
1493	2479
2757	2483
6531	2484
2490	2489
2940	2489
2234	2489
4355	2489
2050	2489
2247	2489
2020	2489
785	2492
2058	2495
2494	2498
1357	2509
1493	2510
1704	2519
2529	2528
2530	2528
6498	2528
1587	2529
2529	2530
6498	2530
2527	2530
2252	2530
1587	2530
2532	2532
2526	2532
6299	2563
2563	2563
2319	2574
2276	2575
6468	2582
1505	2619
4266	2621
915	2634
5448	2634
5093	2634
3820	2635
5318	2639
2653	2651
2657	2657
2662	2660
2663	2663
2665	2664
4244	2693
2789	2704
1406	2710
2722	2722
6279	2729
1791	2735
6055	2737
2737	2736
6464	2749
663	2749
695	2753
2822	2808
2039	2818
2818	2822
2823	2822
2807	2822
1528	2822
4844	2822
2039	2822
2810	2822
850	2824
6282	2883
2267	2883
1589	2883
1590	2883
979	2883
2895	2895
407	2895
78	2895
2910	2895
6245	2895
2897	2897
2902	2902
2903	2903
2904	2904
2905	2905
2906	2906
2907	2907
78	2910
407	2910
2910	2910
697	2911
2895	2928
2910	2928
2930	2929
2939	2939
2050	2940
3850	2943
2232	2949
3941	2954
2223	2972
2981	2981
2982	2982
2983	2982
2982	2991
2983	2991
2991	2991
3007	2991
2995	2995
2910	2996
2998	2997
3015	2997
3004	3004
4571	3008
3014	3013
3015	3016
3021	3020
3024	3023
3028	3025
3035	3025
3028	3028
3035	3028
3055	3055
3074	3074
3132	3132
3141	3141
3146	3145
3146	3146
3160	3160
3203	3203
3207	3207
3162	3256
3055	3257
3621	3257
3257	3257
3282	3282
3319	3319
3211	3342
3257	3396
3402	3402
3420	3420
3436	3436
3440	3440
3458	3448
3450	3450
3194	3458
93	3513
3522	3522
3530	3530
3586	3586
3610	3610
3682	3684
3711	3711
3773	3772
6011	3772
3788	3787
4016	3787
4019	3787
5149	3787
4011	3787
4821	3794
2246	3801
2121	3801
2025	3801
3814	3814
7610	3814
6505	3891
1199	3913
3941	3941
1532	3945
6415	3970
6484	3970
2684	3977
6538	3984
1791	3984
4011	4010
3788	4010
4016	4010
4011	4012
4016	4012
4019	4012
5149	4012
3788	4014
4016	4017
4016	4018
4019	4018
4020	4020
4029	4029
3999	4203
4203	4203
862	4217
4303	4303
4305	4305
3891	4331
2232	4370
4397	4397
1549	4398
698	4405
1515	4432
985	4434
330	4434
18	4438
4483	4483
4507	4507
4534	4534
4244	4667
3891	4741
6494	4790
2722	4792
3913	4806
4307	4857
5207	4896
1236	4943
4820	4950
755	4950
2246	4954
2684	4965
2246	4994
915	5093
5160	5159
1798	5178
2281	5185
4790	5185
5336	5336
4483	5336
5327	5336
4297	5365
2365	5398
3999	5398
6494	5398
1868	5398
6436	5398
4790	5398
6416	5398
1962	5398
915	5448
6444	5480
3980	5480
6464	5480
6778	5480
5159	5480
2976	5480
5830	5486
1172	5486
5917	5546
2308	5576
2509	5577
5592	5592
4571	5628
5381	5671
5671	5671
406	5712
346	5719
2319	5728
5730	5729
5732	5731
5737	5737
5740	5740
5752	5740
3801	5750
1522	5753
310	5761
5576	5761
5763	5762
5764	5765
5764	5766
5764	5767
5764	5768
5770	5769
5772	5771
95	5785
5770	5785
5787	5786
5782	5786
5793	5793
5793	5792
5792	5792
5794	5792
5941	5792
520	5792
5943	5792
5794	5794
5793	5794
5794	5795
5795	5795
5942	5795
5794	5800
5943	5800
700	700
6326	5801
1493	5804
2982	5812
2991	5812
427	5824
520	5824
1549	5827
2238	5829
5830	5830
698	5843
4507	5859
4275	5867
2529	5868
2530	5868
2528	5868
834	5912
1013	5928
6057	5929
5939	5935
5935	5934
5938	5934
5935	5936
5935	5937
5938	5937
5939	5939
5939	5938
520	5938
5941	5941
1493	5959
5972	5972
5972	5971
5971	5971
24200	5971
368	5978
125	5999
6124	6002
6008	6007
6008	6009
6008	6010
6023	6022
6029	6028
6031	6030
6033	6032
6031	6032
6034	6034
4011	6035
4011	6036
4011	6037
5149	6039
6041	6040
6045	6045
6053	6052
6055	6054
6055	6056
6058	6057
6060	6060
6060	6059
6062	6061
6061	6061
6064	6063
6143	6063
6071	6070
6055	6072
6074	6073
6078	6077
6082	6081
6055	6085
6087	6086
6089	6088
6091	6090
6093	6092
6094	6092
6096	6095
6098	6097
6105	6104
6111	6110
6114	6112
6120	6119
6111	6121
1048	6123
6126	6125
6111	6127
6132	6131
6134	6133
6136	6135
6138	6137
6140	6139
6147	6146
6149	6148
6055	6150
6154	6154
6156	6155
6158	6157
6160	6159
6162	6161
6164	6163
6055	6165
6167	6166
6172	6171
6181	6181
6183	6182
6185	6184
6187	6186
6055	6188
6111	6189
6055	6193
6195	6194
6197	6196
6201	6200
6203	6202
6205	6204
6207	6206
6209	6208
6211	6210
6215	6214
85	6219
6220	6220
407	6228
6231	6230
6233	6232
6239	6238
6241	6236
6242	6236
4265	6251
6252	6252
6254	6253
2753	6259
6430	6267
1717	6271
2222	6279
2212	6386
2520	6468
4193	6468
6511	6501
6602	6501
6299	6299
6505	6496
1236	6496
979	6385
6601	6362
6603	6362
2418	6601
6601	6603
6427	6460
3970	6516
2529	6498
6464	6566
5480	6566
5559	6566
4873	6596
1236	6353
4396	6337
5887	6337
6494	6392
3999	6392
1868	6392
4790	6392
6416	6392
6436	6392
1962	6392
1236	6404
6580	6391
2582	6391
2520	6391
931	6838
1463	6838
5485	6838
2083	6838
1426	6811
5428	6746
4396	6819
5249	6658
4890	6822
3000	6837
1333	6837
3984	6647
5816	6844
6845	6845
6859	6859
6873	6872
6872	6872
10772	6872
10772	6873
10772	6874
6875	6875
6884	6884
6888	6888
9456	9456
9322	9322
9390	9390
10238	10238
10149	10149
10840	10840
6052	9133
10419	10419
10285	10285
9035	9035
10214	10214
10144	10144
10287	10287
10433	10434
10522	10727
10727	10727
10801	10774
9519	9519
9039	9039
9365	9365
9292	9292
16930	16930
11007	11007
10851	10851
11062	11062
9377	9377
9545	9544
9423	9423
9424	9424
10698	10698
10815	10815
11010	11010
10814	10814
10815	10814
10696	10696
10772	9588
12181	12181
9291	9291
9552	9552
10450	10450
10334	10334
10936	10936
7610	7610
13024	13024
1483	7648
10316	10316
10231	10241
10241	10241
10248	10248
10623	10623
11026	11026
10240	10240
10242	10240
9735	9735
10151	10151
10773	10772
10658	10658
10179	10179
17008	17008
17007	17007
16986	16986
16985	16985
10956	10956
9163	9163
9426	9426
10079	10079
10617	10617
9146	9146
10454	10454
9896	9896
9781	9781
11027	11027
9200	11104
9239	9239
9290	9290
9176	9176
11057	11057
9852	9852
16990	16989
16992	16991
545	16993
9676	9676
10054	10054
10592	10592
10261	10261
9801	9801
9949	9949
10828	10828
9143	9143
10620	10620
9682	9681
10018	10018
10186	10186
9851	9851
10267	10267
9154	9154
10928	10928
10836	10835
17011	17012
17014	17013
17012	17017
17025	17019
17149	17046
18697	17050
19718	17067
17552	17071
19776	17083
17372	17083
18480	17083
21586	17083
22240	17083
20465	17083
22241	17083
17833	17083
17389	17083
18972	17083
17083	17082
23107	17089
18055	17097
17580	17097
17464	17101
17165	17165
17235	17208
17299	17210
20218	17214
17214	17214
18320	17224
626	17254
18019	17255
20769	17266
17083	17290
17186	17290
17089	17290
17833	17290
17552	17290
20627	17366
19288	17366
20630	17366
19772	17372
17833	17372
19706	17377
17552	17389
17431	17430
17433	17430
18996	17433
22575	17433
18982	17434
22241	17434
17438	17438
17860	17452
22191	17463
17860	17527
18858	17532
17527	17535
17552	17535
177	17557
18953	17577
21085	17580
17902	17588
17656	17656
17751	17748
19277	17751
17759	17756
17083	17764
17606	17770
19012	17773
17105	17778
17762	17778
23850	17821
17552	17833
17423	17846
17083	17856
17833	17856
17860	17856
17860	17860
18708	17864
19387	17868
19389	17868
17867	17867
20259	17876
18627	17897
18632	17897
18637	17897
17389	17897
17552	17897
18746	17902
23122	17907
19503	17913
19489	17921
20281	17923
18317	17924
18534	17979
17984	17979
17876	17979
17979	17979
17992	17992
19298	18042
20426	18073
17186	18075
18092	18092
18137	18134
19558	18138
18138	18138
19780	18193
17299	18228
18272	18272
20483	18317
648	18322
21826	18327
19348	18327
19306	18327
17933	18330
18322	18339
20202	18342
21441	18367
17833	18384
17860	18384
17631	18444
17299	18460
18460	18459
21890	18476
19414	18476
17860	18480
22339	18480
17299	18535
18330	18544
18587	18587
23879	18624
17089	18627
17833	18627
21382	18637
23779	18637
20542	18663
21076	18766
19436	18777
18822	18822
18858	18847
19409	18856
18856	18856
22524	18869
20282	18869
18984	18869
22527	18869
18914	18911
20847	18934
20847	18935
18414	18953
18961	18954
21070	18968
18982	18982
19004	19001
19064	19004
20709	19052
19052	19052
19091	19091
19945	19103
17759	19103
18544	19139
18928	19143
22873	19177
18916	19212
19766	19212
17631	19213
17438	19214
19212	19231
19212	19348
22750	19348
23113	19387
17850	19412
21274	19424
20934	19450
18869	19476
17089	19503
17833	19503
19718	19503
19598	19597
19718	19669
20168	19701
19706	19706
20870	19754
17438	19760
22690	19776
17833	19776
17860	19776
17438	19822
19064	19841
19904	19902
17255	19927
19972	19968
17093	19980
19994	19994
19199	20019
17546	20039
177	20103
22986	20107
17833	20107
20483	20107
22477	20107
20107	20107
20107	20106
17705	20109
20033	20201
20202	20201
17938	20217
17093	20250
18564	20320
20326	20323
18773	20350
19306	20375
20609	20542
20137	20561
18841	20600
23860	20688
23271	20776
21274	20837
18234	20854
18841	20887
22827	20971
17438	21170
21214	21213
17329	21215
18953	21215
17438	21223
20793	21315
19746	21348
21552	21552
23643	21647
22706	21679
19671	21711
22779	21714
23299	21794
21382	21813
23107	21813
721	21817
627	21817
17529	21826
17527	21866
21880	21880
20046	22022
20688	22077
19718	22098
18260	22127
22159	22157
21903	22191
18982	22245
18086	22378
20202	22389
20202	22390
22405	22405
22531	22530
22241	22593
22847	22633
17387	22635
22730	22730
24021	22750
22826	22825
17232	22866
18186	22875
22891	22890
17860	22986
22339	22986
17438	23031
22986	23106
17833	23107
22306	23127
23180	23180
17546	23236
23323	23299
17552	23350
17423	23354
20704	23371
17386	23417
17307	23536
23546	23546
22316	23601
23701	23700
20040	23700
18560	23700
23700	23700
23782	23782
21356	23844
20483	23861
17938	23895
20066	23931
24070	23950
23439	24075
22984	22984
23642	23642
23792	23792
24104	24104
24199	24224
24224	24224
24175	24178
24177	24178
24199	24199
24267	24254
294	24227
238	24227
368	24266
24259	24259
238	24229
238	24230
301	24237
139	24237
27533	24237
27526	24237
27535	24237
24238	24237
301	24239
139	24239
27532	24239
27526	24239
24237	24239
27535	24239
24238	24239
27531	24239
5971	24263
4411	7566
24569	24569
24728	24569
27115	24569
26497	26387
26244	26387
24949	26387
26387	26387
27097	26892
25877	26892
25971	26892
25166	26036
25058	25058
24510	24510
26766	26766
27056	25407
25407	25407
25173	25173
26073	26073
24983	24998
24663	25535
26304	25964
24822	26304
26162	26162
26900	25342
27023	25342
26013	25342
26872	26872
24681	25328
24500	25328
26497	25328
26684	25328
25317	25328
26963	25328
27038	25328
25328	25328
27294	25328
25922	25328
24740	27038
24500	27038
27038	27038
24949	27038
24739	27038
26387	27038
26725	24601
24823	24573
25019	24587
25407	24587
25429	26417
27178	26417
26773	26773
24905	24905
26387	26707
24680	24512
24928	24512
25634	24928
26713	24928
26154	24928
26411	24928
24928	24928
27345	24928
27368	24928
25014	24928
24666	24928
27077	24928
26741	24928
26758	24928
27064	24928
24768	24768
26707	24814
26569	26569
26515	26545
26061	27213
26509	25284
26650	27462
26566	27462
26760	27318
24651	27318
24290	24290
27179	27179
26128	25224
25869	25869
25198	26227
25854	27011
27364	27011
25848	27011
24514	27011
26951	25523
24645	25523
24463	24463
26753	25519
24275	26310
26310	26310
25286	25517
24936	27144
26882	27094
27189	26367
27001	26649
24835	26631
24638	25217
26904	25217
27100	25425
25217	25790
24939	24939
26495	26934
24396	24396
24793	26782
26437	27381
27381	27381
25713	24298
26559	26456
27302	25064
25064	25064
26595	27360
27360	27360
26097	25075
27342	24557
27364	24970
24514	24970
25878	26793
25524	24810
25037	25193
24348	25302
25219	26615
24746	24746
26278	26278
26717	25776
25146	25706
27602	27601
24237	27534
27535	27534
24239	27534
301	27535
27522	27535
24238	27535
27526	27535
27527	27535
301	27532
27526	27532
27527	27532
24237	27532
27535	27532
24238	27532
27597	27526
27527	27526
301	27533
27526	27533
27583	27533
27535	27533
24238	27533
27526	27522
27527	27522
301	27536
139	27536
27532	27536
27533	27536
27526	27536
24237	27536
27535	27536
24238	27536
27531	27536
24237	27531
27535	27531
24238	27531
6223	27514
27597	27530
27597	27520
27558	27521
27597	27523
27622	27623
27624	27625
27626	27625
5961	27630
27635	27635
27636	27635
27641	27640
27641	27641
